# Supplementary material for: Transcriptome Analysis on the Mechanism of Ethylicin Inhibiting Pseudomonas syringae pv. actinidiae on Kiwifruit
Source: Microorganisms. 2021 Mar 31;9(4):724. doi: 10.3390/microorganisms9040724 (PMC8067213; doi:10.3390/microorganisms9040724)
Supplement: Supplementary file 1 [file microorganisms-09-00724-s001.zip]

Archive with 5 entries (4 files):
- supporting inforamtion/
- supporting inforamtion/figure for supplement.docx
- __MACOSX/supporting inforamtion/._figure for supplement.docx
- supporting inforamtion/Table for supplement.xlsx
- __MACOSX/supporting inforamtion/._Table for supplement.xlsx
