# Supplementary material for: Transcriptome Analysis on the Mechanism of Ethylicin Inhibiting Pseudomonas syringae pv. actinidiae on Kiwifruit
Source: Microorganisms. 2021 Mar 31;9(4):724. doi: 10.3390/microorganisms9040724 (PMC8067213; doi:10.3390/microorganisms9040724)
Supplement: Supplementary file 1 [file microorganisms-09-00724-s001.zip › supporting inforamtion/Table for supplement.xlsx]

## Sheet: Table S1
	Table S1: Primer sequences used for qRT-PCR.
Gene ID	Gene name	Forward primer	Reverse primer
CN228_RS11330	-	CCTGTTGAAGTCAGCGACAA	GTTCGGACCACTCTTCTTCG
CN228_RS21775	flgE	AACGTTGCCAACCTGAACTC	GTCAGGTCGTTCTTGTCTGC
CN228_RS06385	gcvT	GGCGTGATGAAAGAACACCT	AGATTGGCAACCATCAGGTC
CN228_RS06570	zwf	GGAGAACTCCAACACCCAGA	GCTGCAGACGAATGATCAGA
CN228_RS17245	pstS	AAACGCTTGTCGCTTCTGAT	CGAACCGATGGACTGGTAGT
-	16S	CACAGCCGTGCAGAAAATTA	GCAATGCTACCAGCTCATCA

## Sheet: Table S2
Table S2. Data quality statistics and reference sequence matching after filtering.
Sample	Raw	Total	Q20	Q30	GCcontent (%)	Total mapped	Unique mapped
	reads	reads	(%)	(%)
CK_1	7703252	7668266	98.61	95.67	54.14	7605164 (99.18%)	7448528 (97.13%)
CK_2	7611178	7565410	98.71	95.86	53.19	7495530 (99.08%)	7368585 (97.40%)
CK_3	7911488	7827234	98.62	95.7	53.18	7766728 (99.23%)	7646308 (97.69%)
CK_4	7961092	7922300	98.55	95.52	53.04	7871987 (99.36%)	7755611 (97.90%)
ET_1	7938990	7889292	98.58	95.6	54.74	7778037 (98.59%)	7590897 (96.22%)
ET_2	7685878	7629434	98.16	94.31	55.07	7524963 (98.63%)	7302768 (95.72%)
ET_3	7589728	7540740	98.4	95.38	53.92	7234799 (95.94%)	7049969 (93.49%)
ET_4	7783526	7748164	98.52	95.5	54.76	7667501 (98.96%)	7471878 (96.43%)

## Sheet: Table  S3
gene_id	ET_1	ET_2	ET_3	ET_4	CK_1	CK_2	CK_3	CK_4	ET	CK	log2FoldChange	pvalue	padj	gene_name	gene_chr	gene_start	gene_end	gene_strand	gene_length	gene_biotype	gene_description	tf_family
CN228_RS17245	108.688	49.6447	45.9749	59.5738	4654.77	3727.38	5310.64	5208.45	65.9704	4725.31	-6.16471	2.31437e-143	1.22291e-139	pstS	NC_999999999.1	3556343	3557368	-	1026	protein_coding	phosphate ABC transporter substrate-binding protein PstS && PF12849:PBP superfamily domain	-
CN228_RS18475	311.015	242.114	241.368	270.862	7798.04	6144.34	4567.83	6026.94	266.34	6134.29	-4.52618	2.15636e-135	5.6971e-132	-	NC_999999999.1	3812020	3812235	+	216	protein_coding	ribosome modulation factor && -	-
CN228_RS31080	31.7704	30.5506	34.4812	30.9784	964.665	959.092	1438.65	1363.17	31.9451	1181.39	-5.20796	3.48464e-130	6.13762e-127	-	NC_999999999.1	6411836	6413752	+	1917	protein_coding	PhoX family phosphatase && PF05787:Bacterial protein of unknown function (DUF839)	-
CN228_RS18295	29.2622	19.8579	24.6294	19.0636	1219.48	960.374	1209.55	780.009	23.2033	1042.35	-5.49434	3.39936e-124	4.49056e-121	-	NC_999999999.1	3778922	3779560	+	639	protein_coding	hypothetical protein && PF13499:EF-hand domain pair	-
CN228_RS17230	18.3934	21.3854	18.0616	11.9148	504.886	614.178	634.658	577.236	17.4388	582.74	-5.05949	3.40189e-112	3.59512e-109	pstB	NC_999999999.1	3553606	3554385	-	780	protein_coding	phosphate ABC transporter ATP-binding protein PstB && PF00005:ABC transporter	ABC_tran
CN228_RS31325	680.555	1032.61	1000.78	830.856	11.079	19.2331	14.23	20.7213	886.199	16.3159	5.81108	4.32375e-100	3.80778e-97	betI	NC_999999999.1	6468763	6469356	-	594	protein_coding	transcriptional regulator BetI && PF00440:Bacterial regulatory proteins, tetR family|PF13977:BetI-type transcriptional repressor, C-terminal	TetR_N
CN228_RS25630	188.95	171.083	143.672	190.636	1344.52	1786.12	1337.62	1488.97	173.585	1489.31	-3.10055	1.27889e-79	9.65378e-77	-	NC_999999999.1	5282944	5283228	+	285	protein_coding	hypothetical protein && -	-
Novel00101	8423.33	6663.85	7599.82	7642.13	59917.6	108231	116390	131601	7582.28	104035	-3.77828	1.44468e-69	9.54213e-67	-	NC_999999999.1	1983845	1984205	-	361	-	-	-
Novel00190	37.6228	27.4955	39.4071	28.5954	500.138	391.074	335.828	412.946	33.2802	409.996	-3.62955	1.28951e-64	7.57088e-62	-	NC_999999999.1	3811914	3812279	-	366	-	PF04957:Ribosome modulation factor	-
CN228_RS14085	147.983	90.888	77.1722	88.1692	1209.19	983.454	1122.75	1543.74	101.053	1214.78	-3.58835	1.41754e-59	7.49027e-57	-	NC_999999999.1	2872714	2874144	+	1431	protein_coding	NAD-dependent succinate-semialdehyde dehydrogenase && PF00171:Aldehyde dehydrogenase family	Aldedh
CN228_RS31310	836.898	863.055	857.104	746.658	162.228	121.81	132.339	122.848	825.929	134.806	2.6032	1.8956e-59	9.10578e-57	betA	NC_999999999.1	6465337	6467043	-	1707	protein_coding	choline dehydrogenase && PF00732:GMC oxidoreductase|PF05199:GMC oxidoreductase	-
CN228_RS00620	168.885	338.348	252.041	264.508	2533.93	2016.91	2231.26	2448.07	255.945	2307.54	-3.17174	3.15518e-58	1.38933e-55	aspA	NC_999999999.1	137434	138858	-	1425	protein_coding	aspartate ammonia-lyase && PF00206:Lyase|PF10415:Fumarase C C-terminus	-
CN228_RS17235	4.18031	9.16518	8.20981	4.7659	174.099	216.693	230.526	233.855	6.5803	213.793	-5.00935	1.69518e-55	6.89025e-53	pstA	NC_999999999.1	3554385	3555269	-	885	protein_coding	phosphate ABC transporter permease PstA && PF00528:Binding-protein-dependent transport system inner membrane component	BPD_transp_1
CN228_RS17240	13.377	5.34636	4.10491	10.3261	172.516	234.644	268.947	248.656	8.2886	231.191	-4.80375	6.56477e-52	2.47773e-49	pstC	NC_999999999.1	3555266	3556261	-	996	protein_coding	phosphate ABC transporter permease subunit PstC && PF00528:Binding-protein-dependent transport system inner membrane component	BPD_transp_1
CN228_RS16700	1478.99	1071.56	1015.55	1147.79	8686.73	6231.53	6865.98	6398.44	1178.47	7045.67	-2.58017	2.68099e-51	9.44423e-49	-	NC_999999999.1	3424652	3428134	-	3483	protein_coding	indolepyruvate ferredoxin oxidoreductase family protein && PF01558:Pyruvate ferredoxin/flavodoxin oxidoreductase	-
Novel00100	762.489	963.108	743.809	693.439	5309.22	8333.07	9514.18	13129.9	790.711	9071.59	-3.51982	6.94522e-51	2.29366e-48	-	NC_999999999.1	1983860	1984204	+	345	-	-	-
CN228_RS24765	4.18031	1.52753	4.92589	3.97159	313.378	166.687	227.68	278.258	3.65133	246.501	-6.09276	1.72301e-49	5.35551e-47	-	NC_999999999.1	5111813	5112568	+	756	protein_coding	GNAT family N-acetyltransferase && PF13444:Acetyltransferase (GNAT) domain	-
CN228_RS31105	0	0.763765	4.10491	2.38295	352.154	274.393	288.869	330.061	1.81291	311.369	-7.43116	3.72312e-47	1.09294e-44	-	NC_999999999.1	6417442	6418443	-	1002	protein_coding	extracellular solute-binding protein && PF13343:Bacterial extracellular solute-binding protein	-
CN228_RS11060	1014.98	544.564	694.55	552.051	70.4308	62.8282	75.419	69.5644	701.536	69.5606	3.33426	6.10002e-47	1.69645e-44	-	NC_999999999.1	2213778	2214995	-	1218	protein_coding	aldose 1-epimerase family protein && PF14486:Domain of unknown function (DUF4432)	-
CN228_RS06385	821.849	606.429	698.655	554.433	98.9197	51.2883	68.304	54.7635	670.342	68.3189	3.26955	7.3583e-47	1.94406e-44	gcvT	NC_999999999.1	1281125	1282249	-	1125	protein_coding	glycine cleavage system aminomethyltransferase GcvT && PF01571:Aminomethyltransferase folate-binding domain|PF08669:Glycine cleavage T-protein C-terminal barrel domain	GCV_T
CN228_RS31110	3.34425	3.05506	4.10491	3.97159	153.523	207.718	213.45	301.939	3.61895	219.158	-5.91567	1.62451e-46	4.08757e-44	-	NC_999999999.1	6418427	6419446	-	1020	protein_coding	substrate-binding domain-containing protein && PF00356:Bacterial regulatory proteins, lacI family|PF00532:Periplasmic binding proteins and sugar binding domain of LacI family	Peripla_BP_1
CN228_RS04020	784.226	707.246	619.841	710.12	159.854	166.687	167.914	156.89	705.358	162.836	2.11555	6.44295e-45	1.54748e-42	-	NC_999999999.1	790375	796890	+	6516	protein_coding	non-ribosomal peptide synthetase && PF00668:Condensation domain|PF00550:Phosphopantetheine attachment site|PF00501:AMP-binding enzyme	AMP-binding
CN228_RS14925	695.604	523.943	436.762	641.014	2590.9	2790.09	2542.9	2781.1	574.331	2676.25	-2.22029	3.83699e-41	8.81506e-39	glgA	NC_999999999.1	3043237	3044826	-	1590	protein_coding	glycogen synthase GlgA && PF08323:Starch synthase catalytic domain|PF00534:Glycosyl transferases group 1	Glycos_transf_1
CN228_RS04535	39.2949	28.2593	18.8826	36.5386	242.155	255.16	221.988	284.178	30.7438	250.87	-3.0283	2.93044e-40	6.45186e-38	-	NC_999999999.1	902407	902607	-	201	protein_coding	hypothetical protein && -	-
CN228_RS05195	29.2622	23.6767	25.4504	20.6523	289.637	162.841	227.68	273.817	24.7604	238.494	-3.27261	2.04963e-39	4.3321e-37	-	NC_999999999.1	1039314	1040840	+	1527	protein_coding	CoA-acylating methylmalonate-semialdehyde dehydrogenase && PF00171:Aldehyde dehydrogenase family	Aldedh
CN228_RS06000	38.4589	29.0231	9.03079	31.7727	406.758	315.423	284.6	407.026	27.0714	353.452	-3.70742	6.63758e-38	1.34896e-35	-	NC_999999999.1	1196235	1196567	-	333	protein_coding	BcpO-related WXXGXW repeat protein && PF12779:YXWGXW repeat (2 copies)	-
CN228_RS30805	479.064	444.511	599.316	449.584	104.459	75.6503	81.111	103.607	493.119	91.2068	2.42776	9.2101e-38	1.80245e-35	-	NC_999999999.1	6358759	6360216	-	1458	protein_coding	NAD-dependent succinate-semialdehyde dehydrogenase && PF00171:Aldehyde dehydrogenase family	Aldedh
CN228_RS09990	276.737	207.744	193.752	270.862	958.334	948.834	1000.37	1019.78	237.274	981.83	-2.04892	1.25514e-37	2.36863e-35	-	NC_999999999.1	1994577	1996349	-	1773	protein_coding	N-acetylglutaminylglutamine amidotransferase && PF00733:Asparagine synthase|PF13537:Glutamine amidotransferase domain	-
CN228_RS16315	152.999	140.533	178.974	111.204	745.459	694.957	1010.33	1092.31	145.928	885.764	-2.60067	4.75725e-37	8.66804e-35	-	NC_999999999.1	3345921	3346925	-	1005	protein_coding	2-dehydro-3-deoxygalactonokinase && PF05035:2-keto-3-deoxy-galactonokinase	-
CN228_RS26310	42.6392	75.6127	49.2589	54.0136	434.455	319.27	381.364	575.756	55.3811	427.711	-2.94575	5.09002e-36	8.96523e-34	-	NC_999999999.1	5421628	5423253	+	1626	protein_coding	methyl-accepting chemotaxis protein && PF00015:Methyl-accepting chemotaxis protein (MCP) signalling domain|PF12729:Four helix bundle sensory module for signal transduction	-
CN228_RS24770	5.85244	9.92895	7.38883	7.94317	129.783	93.6012	155.107	174.651	7.77835	138.285	-4.14152	8.01811e-36	1.3667e-33	-	NC_999999999.1	5112568	5113374	+	807	protein_coding	1-acyl-sn-glycerol-3-phosphate acyltransferase && PF01553:Acyltransferase	Acyltransferase
CN228_RS00590	91.9668	94.7069	68.1414	77.0488	352.945	350.043	387.056	358.183	82.966	362.057	-2.12416	1.50357e-35	2.48276e-33	-	NC_999999999.1	130029	130667	-	639	protein_coding	FMN-binding negative transcriptional regulator && PF04299:Putative FMN-binding domain	FMN_bind_2
CN228_RS07650	198.147	229.893	168.301	171.573	806.393	670.595	749.921	765.208	191.978	748.029	-1.96228	1.8158e-35	2.90747e-33	-	NC_999999999.1	1556553	1556966	-	414	protein_coding	DUF4398 domain-containing protein && PF14346:Domain of unknown function (DUF4398)	-
Novel00113	200.655	179.485	183.079	210.494	637.043	950.117	828.186	914.698	193.428	832.511	-2.10358	2.3514e-35	3.65435e-33	-	NC_999999999.1	2172175	2172580	-	406	-	PF01026:TatD related DNase	-
CN228_RS31320	962.308	1086.84	905.542	990.514	310.212	220.54	264.678	254.576	986.3	262.502	1.90435	6.98593e-35	1.05468e-32	betB	NC_999999999.1	6467184	6468656	-	1473	protein_coding	betaine-aldehyde dehydrogenase && PF00171:Aldehyde dehydrogenase family	Aldedh
CN228_RS05850	2.50819	6.11012	4.10491	3.17727	120.286	92.319	105.302	164.29	3.97512	120.549	-4.90887	1.23474e-33	1.81232e-31	-	NC_999999999.1	1170229	1171440	-	1212	protein_coding	glycosyltransferase family 1 protein && PF13439:Glycosyltransferase Family 4|PF00534:Glycosyl transferases group 1	Glycos_transf_1
CN228_RS27690	91.1308	64.1563	66.4995	50.8363	385.391	306.448	388.479	387.784	68.1557	367.026	-2.43102	1.29899e-33	1.8551e-31	-	NC_999999999.1	5698382	5698921	+	540	protein_coding	bacterioferritin && PF00210:Ferritin-like domain	Ferritin
CN228_RS17255	30.0982	22.913	40.2281	27.0068	229.494	165.405	202.066	235.335	30.0615	208.075	-2.79564	1.99862e-33	2.77913e-31	-	NC_999999999.1	3558310	3558600	+	291	protein_coding	hypothetical protein && -	-
CN228_RS22165	271.72	198.579	172.406	240.678	911.644	909.086	856.646	862.894	220.846	885.068	-2.00354	2.98057e-33	4.03829e-31	-	NC_999999999.1	4589466	4591541	+	2076	protein_coding	PAS domain-containing hybrid sensor histidine kinase/response regulator && PF08448:PAS fold|PF00072:Response regulator receiver domain|PF02518:Histidine kinase-, DNA gyrase B-, and HSP90-like ATPase|PF08447:PAS fold|PF00512:His Kinase A (phospho-acceptor) domain	HATPase_c
CN228_RS03010	14.2131	12.984	11.4937	11.9148	98.1283	143.607	136.608	180.571	12.6514	139.729	-3.45578	1.7509e-32	2.31293e-30	-	NC_999999999.1	593219	594502	-	1284	protein_coding	extracellular solute-binding protein && PF13416:Bacterial extracellular solute-binding protein	-
CN228_RS23005	89.4587	87.833	65.6785	63.5454	383.808	297.472	338.674	359.663	76.6289	344.904	-2.17185	3.45533e-31	4.45316e-29	-	NC_999999999.1	4742495	4743823	+	1329	protein_coding	sorbosone dehydrogenase family protein && PF07995:Glucose / Sorbosone dehydrogenase	-
CN228_RS18830	224.901	162.682	156.807	176.338	26.1148	19.2331	14.23	28.1218	180.182	21.9249	3.01922	2.45435e-30	3.0878e-28	-	NC_999999999.1	3883497	3885428	+	1932	protein_coding	LTA synthase family protein && PF00884:Sulfatase	Sulfatase
CN228_RS12510	26.754	33.6057	33.6602	31.7727	248.486	196.178	150.838	174.651	31.4481	192.538	-2.62157	1.46195e-29	1.7965e-27	-	NC_999999999.1	2517253	2517741	-	489	protein_coding	gluconokinase && PF01202:Shikimate kinase	SKI
CN228_RS16330	84.4423	87.833	123.968	90.5522	398.053	367.994	358.596	368.543	96.6989	373.297	-1.95084	6.93418e-29	8.32732e-27	leuD	NC_999999999.1	3349503	3350144	-	642	protein_coding	3-isopropylmalate dehydratase small subunit && PF00694:Aconitase C-terminal domain	-
CN228_RS29330	166.376	128.313	174.048	150.92	549.202	484.675	554.97	648.281	154.914	559.282	-1.85207	9.67208e-29	1.13572e-26	-	NC_999999999.1	6069932	6071296	-	1365	protein_coding	formimidoylglutamate deiminase && PF01979:Amidohydrolase family	Amidohydro_1
CN228_RS14900	304.327	255.861	197.856	245.444	1000.28	851.387	835.301	871.775	250.872	889.685	-1.82769	1.02831e-28	1.18122e-26	glgX	NC_999999999.1	3033793	3035976	-	2184	protein_coding	glycogen debranching protein GlgX && PF00128:Alpha amylase, catalytic domain|PF02922:Carbohydrate-binding module 48 (Isoamylase N-terminal domain)	-
CN228_RS03375	228.245	204.689	208.529	185.076	899.774	641.104	657.426	719.325	206.635	729.407	-1.82258	2.30904e-28	2.59595e-26	-	NC_999999999.1	658193	659548	-	1356	protein_coding	3-oxoacyl-ACP reductase && PF13561:Enoyl-(Acyl carrier protein) reductase	-
CN228_RS16310	42.6392	17.5666	32.0183	20.6523	208.127	166.687	217.719	220.534	28.2191	203.267	-2.85437	2.63486e-28	2.90054e-26	-	NC_999999999.1	3345284	3345919	-	636	protein_coding	2-dehydro-3-deoxy-6-phosphogalactonate aldolase && PF01081:KDPG and KHG aldolase	-
CN228_RS02475	222.393	177.957	230.696	255.77	37.1938	44.8773	36.998	48.8431	221.704	41.978	2.41227	2.95883e-28	3.19071e-26	-	NC_999999999.1	509608	509850	-	243	protein_coding	transcriptional regulator && -	-
CN228_RS24810	4.18031	6.11012	8.20981	3.97159	82.3012	85.908	89.649	79.925	5.61796	84.4458	-3.90866	3.5658e-28	3.76833e-26	-	NC_999999999.1	5119765	5120367	+	603	protein_coding	amino acid transporter && PF01810:LysE type translocator	-
CN228_RS12425	114.541	116.092	111.653	116.765	430.499	360.301	401.286	543.194	114.763	433.82	-1.91704	5.01586e-28	5.19682e-26	-	NC_999999999.1	2501359	2502999	+	1641	protein_coding	methyl-accepting chemotaxis protein && PF00015:Methyl-accepting chemotaxis protein (MCP) signalling domain|PF00672:HAMP domain|PF12729:Four helix bundle sensory module for signal transduction	HAMP
CN228_RS08930	1074.34	866.873	827.549	870.572	2474.58	2740.08	2756.35	3321.33	909.833	2823.08	-1.63317	2.58601e-27	2.62778e-25	-	NC_999999999.1	1812805	1813797	-	993	protein_coding	YncE family protein && PF10282:Lactonase, 7-bladed beta-propeller	-
CN228_RS13745	138.786	68.7389	109.19	47.659	640.208	579.558	631.812	808.131	91.0937	664.927	-2.86924	4.70403e-27	4.68983e-25	-	NC_999999999.1	2800692	2802047	+	1356	protein_coding	adenylosuccinate lyase family protein && PF10397:Adenylosuccinate lyase C-terminus|PF00206:Lyase	-
CN228_RS20840	84.4423	80.1953	59.9316	71.4886	300.716	273.11	321.598	256.056	74.0144	287.87	-1.96051	5.51986e-27	5.40129e-25	-	NC_999999999.1	4295032	4296324	-	1293	protein_coding	sorbosone dehydrogenase family protein && PF07995:Glucose / Sorbosone dehydrogenase	-
CN228_RS32735	108.688	134.423	116.579	99.2897	451.865	428.258	351.481	383.344	114.745	403.737	-1.81727	1.93152e-26	1.85566e-24	-	NC_999999999.1	6729441	6730097	-	657	protein_coding	AAA family ATPase && PF09140:ATPase MipZ	-
CN228_RS11695	42.6392	72.5577	59.1106	68.3113	304.673	382.098	240.487	281.218	60.6547	302.119	-2.31551	2.97729e-26	2.80929e-24	-	NC_999999999.1	2333186	2333422	+	237	protein_coding	hypothetical protein && -	-
CN228_RS15555	4.18031	6.11012	9.03079	3.17727	84.6753	71.8037	72.573	97.6862	5.62462	81.6845	-3.861	7.77068e-26	7.20356e-24	-	NC_999999999.1	3185866	3187029	+	1164	protein_coding	isovaleryl-CoA dehydrogenase && PF02771:Acyl-CoA dehydrogenase, N-terminal domain|PF00441:Acyl-CoA dehydrogenase, C-terminal domain|PF02770:Acyl-CoA dehydrogenase, middle domain	-
CN228_RS18285	100.327	95.4706	82.0981	78.6374	288.846	303.883	406.978	361.143	89.1334	340.212	-1.92841	1.96371e-25	1.789e-23	-	NC_999999999.1	3777026	3777775	+	750	protein_coding	response regulator && PF00072:Response regulator receiver domain|PF00486:Transcriptional regulatory protein, C terminal	Response_reg
CN228_RS20655	95.3111	56.5186	44.333	48.4534	322.083	301.319	310.214	343.382	61.154	319.249	-2.38596	2.27217e-25	2.03494e-23	-	NC_999999999.1	4253867	4255033	-	1167	protein_coding	hypothetical protein && PF10005:zinc-ribbon domain|PF15887:Putative zinc-binding metallo-peptidase	-
CN228_RS11050	13.377	7.63765	8.20981	9.53181	68.8481	147.454	118.109	103.607	9.68907	109.504	-3.49446	3.15964e-25	2.78259e-23	-	NC_999999999.1	2212678	2212821	-	144	protein_coding	hypothetical protein && -	-
CN228_RS15380	62.7047	51.936	32.0183	66.7227	213.667	369.276	318.752	365.583	53.3454	316.819	-2.5659	1.30525e-24	1.13064e-22	-	NC_999999999.1	3137224	3137667	-	444	protein_coding	hemerythrin domain-containing protein && PF01814:Hemerythrin HHE cation binding domain	-
CN228_RS31655	87.7865	75.6127	115.758	122.325	332.37	739.834	633.235	703.044	100.371	602.121	-2.58239	2.05694e-24	1.74829e-22	-	NC_999999999.1	6535127	6535495	-	369	protein_coding	hypothetical protein && -	-
CN228_RS16335	240.786	211.563	193.752	177.133	894.234	566.736	907.874	745.967	205.808	778.703	-1.92083	2.08445e-24	1.74829e-22	leuC	NC_999999999.1	3350141	3351568	-	1428	protein_coding	3-isopropylmalate dehydratase large subunit && PF00330:Aconitase family (aconitate hydratase)	Aconitase
CN228_RS20620	21.7376	25.2042	12.3147	18.2693	246.112	116.681	129.493	161.33	19.3815	163.404	-3.08206	2.65993e-24	2.1912e-22	-	NC_999999999.1	4247348	4249030	+	1683	protein_coding	acid phosphatase && PF04185:Phosphoesterase family	Phosphoesterase
CN228_RS22485	7.52456	11.4565	10.6728	10.3261	106.042	83.3436	72.573	148.009	9.99498	102.492	-3.35346	2.69546e-24	2.1912e-22	-	NC_999999999.1	4645724	4646545	-	822	protein_coding	UDP-2%2C3-diacylglucosamine diphosphatase && PF12850:Calcineurin-like phosphoesterase superfamily domain	-
CN228_RS04025	276.737	305.506	223.307	242.267	62.5173	55.135	78.265	50.3232	261.954	61.5601	2.08879	3.20731e-24	2.56779e-22	-	NC_999999999.1	796934	799228	+	2295	protein_coding	hypothetical protein && PF04738:Lantibiotic dehydratase, C terminus	-
CN228_RS22360	1045.91	1002.06	1053.32	1127.14	2563.21	2273.36	2380.68	2414.03	1057.11	2407.82	-1.18801	4.19988e-24	3.31227e-22	-	NC_999999999.1	4626991	4627788	+	798	protein_coding	phenylalanine 4-monooxygenase && PF00351:Biopterin-dependent aromatic amino acid hydroxylase	-
CN228_RS26555	439.769	410.906	354.664	360.62	114.747	110.27	122.378	137.649	391.49	121.261	1.69614	4.50405e-24	3.49991e-22	-	NC_999999999.1	5470942	5472696	-	1755	protein_coding	PTS fructose-like transporter subunit IIB && PF02378:Phosphotransferase system, EIIC|PF02302:PTS system, Lactose/Cellobiose specific IIB subunit	PTS_IIB
CN228_RS31090	19.2294	12.2202	29.5553	23.0352	106.833	156.429	166.491	145.049	21.01	143.701	-2.77113	7.3167e-24	5.60311e-22	-	NC_999999999.1	6414754	6415785	-	1032	protein_coding	ABC transporter ATP-binding protein && PF00005:ABC transporter	ABC_tran
CN228_RS15320	265.868	254.334	288.985	341.556	764.451	809.074	873.722	981.302	287.686	857.137	-1.57351	1.49236e-23	1.12652e-21	-	NC_999999999.1	3125017	3125283	+	267	protein_coding	DUF1652 domain-containing protein && -	-
CN228_RS06570	550.965	558.312	642.828	548.873	161.437	189.767	204.912	219.054	575.245	193.792	1.57815	1.7778e-23	1.32309e-21	zwf	NC_999999999.1	1331685	1333154	+	1470	protein_coding	glucose-6-phosphate dehydrogenase && PF00479:Glucose-6-phosphate dehydrogenase, NAD binding domain|PF02781:Glucose-6-phosphate dehydrogenase, C-terminal domain	G6PD_C
CN228_RS16325	231.589	165.737	214.276	204.14	617.259	570.583	724.307	812.571	203.935	681.18	-1.73891	2.38126e-23	1.74758e-21	leuB	NC_999999999.1	3348274	3349356	-	1083	protein_coding	3-isopropylmalate dehydrogenase && PF00180:Isocitrate/isopropylmalate dehydrogenase	-
CN228_RS00810	97.8193	92.4156	96.0548	89.7579	265.896	576.994	638.927	642.36	94.0119	531.044	-2.49433	3.41356e-23	2.47086e-21	-	NC_999999999.1	179981	181162	+	1182	protein_coding	acyl-CoA dehydrogenase && PF00441:Acyl-CoA dehydrogenase, C-terminal domain|PF02771:Acyl-CoA dehydrogenase, N-terminal domain|PF02770:Acyl-CoA dehydrogenase, middle domain	-
CN228_RS19870	107.852	105.4	94.4128	120.736	305.464	464.16	354.327	420.346	107.1	386.074	-1.84633	3.72429e-23	2.65935e-21	-	NC_999999999.1	4096963	4097187	-	225	protein_coding	hypothetical protein && -	-
CN228_RS06725	372.048	361.261	415.416	359.031	1117.4	915.497	900.759	1074.55	376.939	1002.05	-1.4118	4.06255e-23	2.86221e-21	-	NC_999999999.1	1363118	1364137	+	1020	protein_coding	branched-chain amino acid aminotransferase && PF01063:Amino-transferase class IV	-
Novel00219	77.7538	56.5186	61.5736	70.6942	210.501	401.331	361.442	481.03	66.6351	363.576	-2.44371	4.47957e-23	3.11448e-21	-	NC_999999999.1	4210296	4210508	-	213	-	-	-
CN228_RS29845	72.7374	57.2824	45.154	59.5738	267.479	230.798	240.487	195.372	58.6869	233.534	-1.99761	6.64379e-23	4.55919e-21	katE	NC_999999999.1	6167983	6170133	+	2151	protein_coding	catalase HPII && PF00199:Catalase|PF01965:DJ-1/PfpI family|PF06628:Catalase-related immune-responsive	Catalase
CN228_RS14145	140.458	165.737	175.69	156.481	424.168	735.988	603.352	578.716	159.591	585.556	-1.87262	9.27254e-23	6.28155e-21	-	NC_999999999.1	2882756	2882935	-	180	protein_coding	hypothetical protein && -	-
CN228_RS09795	103.672	154.281	121.505	136.623	367.981	827.025	748.498	716.365	129.02	664.967	-2.36236	1.37571e-22	9.20156e-21	-	NC_999999999.1	1957552	1957743	+	192	protein_coding	CsbD family protein && -	-
CN228_RS01890	226.573	252.806	248.757	239.09	68.0568	84.6258	66.881	66.6042	241.806	71.5419	1.75814	1.86505e-22	1.23186e-20	-	NC_999999999.1	376252	378285	-	2034	protein_coding	diguanylate cyclase && PF00990:Diguanylate cyclase, GGDEF domain	GGDEF
CN228_RS03040	8.36062	6.87389	9.03079	11.9148	201.005	78.2147	95.341	82.8852	9.04501	114.361	-3.67579	3.28416e-22	2.14241e-20	-	NC_999999999.1	598210	600516	-	2307	protein_coding	TonB-dependent receptor && PF07715:TonB-dependent Receptor Plug Domain|PF00593:TonB dependent receptor	TonB_dep_Rec
CN228_RS23210	543.44	677.46	697.013	594.944	2012.42	1468.13	1824.29	1684.35	628.214	1747.3	-1.47637	1.03542e-21	6.67216e-20	-	NC_999999999.1	4777621	4780533	+	2913	protein_coding	ribonucleoside-diphosphate reductase subunit alpha && PF03477:ATP cone domain|PF00317:Ribonucleotide reductase, all-alpha domain|PF02867:Ribonucleotide reductase, barrel domain	Ribonuc_red_lgC
CN228_RS05760	289.278	300.16	299.658	254.182	1224.23	757.785	818.225	1161.87	285.819	990.528	-1.79429	1.22315e-21	7.78688e-20	-	NC_999999999.1	1152551	1153732	-	1182	protein_coding	HD-GYP domain-containing protein && PF13487:HD domain|PF11871:Domain of unknown function (DUF3391)	-
CN228_RS30050	209.852	262.735	238.905	209.7	557.116	1012.94	1038.79	925.058	230.298	883.477	-1.93719	5.63461e-21	3.54444e-19	-	NC_999999999.1	6212082	6213464	+	1383	protein_coding	NorM family multidrug efflux MATE transporter && PF01554:MatE	MatE
CN228_RS02420	24.2458	22.913	18.0616	19.0636	92.5888	135.914	98.187	121.368	21.071	112.014	-2.40434	5.99151e-21	3.7246e-19	-	NC_999999999.1	498115	499239	+	1125	protein_coding	ABC transporter ATP-binding protein && PF08402:TOBE domain|PF00005:ABC transporter	ABC_tran
CN228_RS25440	42.6392	29.0231	44.333	31.7727	173.307	123.092	183.567	195.372	36.942	168.835	-2.19395	1.00087e-20	6.1495e-19	-	NC_999999999.1	5242446	5244029	-	1584	protein_coding	alkaline phosphatase && PF16655:PhoD-like phosphatase, N-terminal domain|PF09423:PhoD-like phosphatase	-
CN228_RS15550	265.032	252.042	275.029	212.877	802.437	761.632	942.026	1447.53	251.245	988.406	-1.97463	1.46427e-20	8.89331e-19	-	NC_999999999.1	3185412	3185681	-	270	protein_coding	hypothetical protein && -	-
CN228_RS14230	141.295	77.1403	70.6044	133.445	811.142	409.025	498.05	609.798	105.621	582.004	-2.46475	1.50627e-20	9.04448e-19	-	NC_999999999.1	2898263	2899324	-	1062	protein_coding	SDR family oxidoreductase && PF01370:NAD dependent epimerase/dehydratase family	Epimerase
CN228_RS12660	30.0982	25.968	34.4812	30.9784	122.66	133.35	110.994	149.489	30.3815	129.123	-2.08651	1.62828e-20	9.66723e-19	-	NC_999999999.1	2549181	2550080	+	900	protein_coding	Ku protein && PF02735:Ku70/Ku80 beta-barrel domain	-
CN228_RS00720	96.1472	78.6678	82.0981	103.261	299.925	253.877	273.216	365.583	90.0436	298.15	-1.72672	3.46036e-20	2.03162e-18	phoB	NC_999999999.1	164453	165142	-	690	protein_coding	phosphate regulon transcriptional regulatory protein PhoB && PF00072:Response regulator receiver domain|PF00486:Transcriptional regulatory protein, C terminal	Response_reg
CN228_RS06390	1218.98	863.818	1036.9	668.815	288.054	138.479	128.07	146.529	947.128	175.283	2.42237	6.06283e-20	3.52044e-18	gcvP	NC_999999999.1	1282321	1285185	-	2865	protein_coding	aminomethyl-transferring glycine dehydrogenase && PF02347:Glycine cleavage system P-protein	-
CN228_RS15560	7.52456	13.7478	9.03079	12.7091	61.7259	75.6503	91.072	82.8852	10.753	77.8334	-2.83827	1.09486e-19	6.27564e-18	-	NC_999999999.1	3187043	3188650	+	1608	protein_coding	methylcrotonoyl-CoA carboxylase && PF01039:Carboxyl transferase domain	Carboxyl_trans
CN228_RS19980	46.8195	45.0621	33.6602	50.042	134.531	182.074	202.066	190.932	43.896	177.401	-2.00629	1.10453e-19	6.27564e-18	-	NC_999999999.1	4122711	4123022	-	312	protein_coding	hypothetical protein && -	-
CN228_RS04230	121.229	55.7548	78.8142	98.4953	1081.79	370.558	573.469	461.789	88.5734	621.901	-2.81553	1.1509e-19	6.4695e-18	-	NC_999999999.1	833670	835109	+	1440	protein_coding	cytochrome ubiquinol oxidase subunit I && PF01654:Cytochrome bd terminal oxidase subunit I	-
CN228_RS29780	500.801	466.66	476.169	513.129	1464.01	1045	1303.47	1158.91	489.19	1242.85	-1.34656	1.17461e-19	6.53332e-18	ppk1	NC_999999999.1	6153850	6156060	-	2211	protein_coding	polyphosphate kinase 1 && PF13089:Polyphosphate kinase N-terminal domain|PF02503:Polyphosphate kinase middle domain|PF13090:Polyphosphate kinase C-terminal domain	-
CN228_RS15545	92.8029	103.108	64.0365	89.7579	314.96	247.466	284.6	328.581	87.4264	293.902	-1.74878	1.87395e-19	1.03146e-17	-	NC_999999999.1	3184229	3185128	+	900	protein_coding	hydroxymethylglutaryl-CoA lyase && PF00682:HMGL-like	HMGL-like
CN228_RS06005	324.392	278.774	265.177	343.145	861.788	1329.65	849.531	868.815	302.872	977.446	-1.69017	2.32176e-19	1.26476e-17	-	NC_999999999.1	1196813	1197145	-	333	protein_coding	DUF3509 domain-containing protein && PF12021:Protein of unknown function (DUF3509)	-
CN228_RS18925	156.344	88.5967	109.19	127.091	348.197	432.104	406.978	464.749	120.305	413.007	-1.77836	2.63021e-19	1.41817e-17	-	NC_999999999.1	3904756	3905775	-	1020	protein_coding	hypothetical protein && -	-
CN228_RS16305	108.688	77.904	68.9624	50.8363	354.528	248.748	320.175	344.862	76.5977	317.078	-2.0517	3.55487e-19	1.89737e-17	dgoD	NC_999999999.1	3344075	3345223	-	1149	protein_coding	galactonate dehydratase && PF02746:Mandelate racemase / muconate lactonizing enzyme, N-terminal domain|PF13378:Enolase C-terminal domain-like	MR_MLE_N
CN228_RS19810	121.229	120.675	122.326	127.091	292.802	418	335.828	352.262	122.83	349.723	-1.50636	4.64445e-19	2.45413e-17	-	NC_999999999.1	4087435	4087743	+	309	protein_coding	RcnB family protein && PF11776:Nickel/cobalt transporter regulator	-
CN228_RS20315	248.31	282.593	267.64	301.046	105.251	91.0368	92.495	90.2857	274.897	94.767	1.52844	5.15537e-19	2.69713e-17	-	NC_999999999.1	4180319	4182127	+	1809	protein_coding	potassium transporter && PF00999:Sodium/hydrogen exchanger family|PF02254:TrkA-N domain	Na_H_Exchanger
CN228_RS07645	818.505	610.248	618.199	614.007	1668.18	1543.78	2079	1953.72	665.24	1811.17	-1.4446	7.81307e-19	4.04748e-17	-	NC_999999999.1	1555712	1556494	-	783	protein_coding	OmpA family protein && PF14346:Domain of unknown function (DUF4398)|PF00691:OmpA family	-
CN228_RS01820	1180.52	1553.5	1257.74	1442.48	482.728	592.38	557.816	557.995	1358.56	547.73	1.31268	1.01269e-18	5.19521e-17	-	NC_999999999.1	361778	363367	-	1590	protein_coding	glutamate--cysteine ligase && PF04262:Glutamate-cysteine ligase	-
CN228_RS30580	384.589	404.795	408.849	471.03	112.373	169.252	145.146	153.93	417.316	145.175	1.53349	2.58833e-18	1.31507e-16	-	NC_999999999.1	6310496	6312427	-	1932	protein_coding	EAL domain-containing protein && PF13426:PAS domain|PF00990:Diguanylate cyclase, GGDEF domain|PF00563:EAL domain	EAL
CN228_RS30260	347.802	402.504	346.454	352.677	137.696	106.423	153.684	118.407	362.359	129.053	1.48742	3.59154e-18	1.8074e-16	spoT	NC_999999999.1	6251928	6254033	+	2106	protein_coding	bifunctional GTP diphosphokinase/guanosine-3'%2C5'-bis pyrophosphate 3'-pyrophosphohydrolase && PF04607:Region found in RelA / SpoT proteins|PF02824:TGS domain|PF13291:ACT domain|PF13328:HD domain	-
CN228_RS02480	77.7538	100.817	115.758	134.24	18.9926	15.3865	14.23	23.6815	107.142	18.0726	2.56741	4.89494e-18	2.44008e-16	-	NC_999999999.1	509972	510220	-	249	protein_coding	DUF1654 domain-containing protein && -	-
CN228_RS24465	2256.53	1682.57	1728.17	1741.14	7489.41	4630.06	5007.54	5076.72	1852.1	5550.93	-1.58403	8.09374e-18	3.99695e-16	yiaY	NC_999999999.1	5045526	5046674	-	1149	protein_coding	L-threonine dehydrogenase && PF00465:Iron-containing alcohol dehydrogenase	-
CN228_RS29215	142.131	216.146	184.721	185.076	37.1938	52.5706	55.497	28.1218	182.018	43.3458	2.07727	1.17237e-17	5.73595e-16	ubiB	NC_999999999.1	6042163	6043782	+	1620	protein_coding	ubiquinone biosynthesis regulatory protein kinase UbiB && PF03109:ABC1 family	ABC1
CN228_RS30145	717.341	575.115	716.716	656.9	1554.23	1406.58	1421.58	1463.81	666.518	1461.55	-1.1336	1.21946e-17	5.91158e-16	-	NC_999999999.1	6231685	6233106	+	1422	protein_coding	PLP-dependent aminotransferase family protein && PF00392:Bacterial regulatory proteins, gntR family|PF00155:Aminotransferase class I and II	Aminotran_1_2
CN228_RS12450	127.081	132.895	174.048	168.395	398.053	401.331	381.364	408.506	150.605	397.313	-1.39966	1.29437e-17	6.2177e-16	-	NC_999999999.1	2507280	2507801	+	522	protein_coding	DUF3237 domain-containing protein && PF11578:Protein of unknown function (DUF3237)	-
CN228_RS15570	8.36062	6.11012	4.92589	4.7659	120.286	61.546	38.421	71.0445	6.04063	72.8245	-3.61166	1.47728e-17	7.0324e-16	-	NC_999999999.1	3189510	3191459	+	1950	protein_coding	acetyl/propionyl/methylcrotonyl-CoA carboxylase subunit alpha && PF00289:Biotin carboxylase, N-terminal domain|PF02785:Biotin carboxylase C-terminal domain|PF00364:Biotin-requiring enzyme|PF02786:Carbamoyl-phosphate synthase L chain, ATP binding domain	CPSase_L_D2
CN228_RS23215	129.59	157.336	155.165	136.623	408.341	323.117	382.787	374.464	144.678	372.177	-1.36449	1.67678e-17	7.91081e-16	-	NC_999999999.1	4780787	4782034	+	1248	protein_coding	ribonucleotide-diphosphate reductase subunit beta && PF00268:Ribonucleotide reductase, small chain	-
CN228_RS20920	2.50819	1.52753	0.820981	3.17727	54.6037	48.7239	39.844	48.8431	2.00849	48.0037	-4.58736	1.79674e-17	8.40175e-16	-	NC_999999999.1	4312433	4313452	+	1020	protein_coding	transporter && PF01544:CorA-like Mg2+ transporter protein	-
Novel00248	165.54	268.845	275.85	246.238	31.6543	67.9571	52.651	60.6838	239.118	53.2365	2.19062	1.83606e-17	8.51028e-16	-	NC_999999999.1	4905283	4905539	-	257	-	PF00313:'Cold-shock' DNA-binding domain	-
CN228_RS20430	107.016	106.163	97.6967	92.1408	264.313	243.62	256.14	296.019	100.754	265.023	-1.39423	2.76943e-17	1.27249e-15	-	NC_999999999.1	4204841	4205155	+	315	protein_coding	DUF883 domain-containing protein && PF05957:Bacterial protein of unknown function (DUF883)	-
CN228_RS07540	314.359	422.362	278.313	338.379	750.998	1124.5	1198.17	1255.12	338.353	1082.2	-1.67515	2.9908e-17	1.36236e-15	-	NC_999999999.1	1525763	1526059	+	297	protein_coding	DUF3509 domain-containing protein && -	-
CN228_RS23330	129.59	105.4	87.024	102.467	283.306	317.988	297.407	408.506	106.12	326.802	-1.61972	3.64783e-17	1.64745e-15	-	NC_999999999.1	4810893	4811273	+	381	protein_coding	DUF2892 domain-containing protein && PF11127:Protein of unknown function (DUF2892)	-
CN228_RS09730	110.36	99.2895	75.5303	101.673	223.163	444.926	461.052	460.309	96.7131	397.363	-2.03398	4.02936e-17	1.80434e-15	-	NC_999999999.1	1949218	1949514	+	297	protein_coding	hypothetical protein && -	-
CN228_RS10360	10.0327	13.7478	11.4937	19.0636	97.337	61.546	69.727	99.1662	13.5845	81.9441	-2.59414	4.758e-17	2.11271e-15	-	NC_999999999.1	2067137	2068909	-	1773	protein_coding	EAL and GGDEF domain-containing protein && PF00990:Diguanylate cyclase, GGDEF domain|PF00563:EAL domain	EAL
CN228_RS27010	682.227	203.925	307.868	364.592	22.158	57.6994	61.189	60.6838	389.653	50.4326	2.96937	5.06324e-17	2.22951e-15	-	NC_999999999.1	5562461	5562736	-	276	protein_coding	hypothetical protein && -	-
CN228_RS05665	4.18031	12.2202	8.20981	3.17727	82.3012	46.1595	59.766	102.126	6.94691	72.5883	-3.37712	5.69885e-17	2.48866e-15	-	NC_999999999.1	1132650	1132883	-	234	protein_coding	hypothetical protein && -	-
CN228_RS28455	423.047	387.993	460.57	503.597	162.228	196.178	169.337	180.571	443.802	177.079	1.3286	1.28426e-16	5.56231e-15	tssI	NC_999999999.1	5890843	5892666	+	1824	protein_coding	type VI secretion system tip protein VgrG && PF05954:Phage late control gene D protein (GPD)	-
CN228_RS04380	25.0819	38.952	28.7343	38.1272	147.193	110.27	112.417	177.611	32.7239	136.873	-2.06172	1.63376e-16	7.01854e-15	-	NC_999999999.1	865136	865849	+	714	protein_coding	ABC transporter permease && PF00528:Binding-protein-dependent transport system inner membrane component	BPD_transp_1
CN228_RS31100	0	1.52753	2.46294	6.35454	49.8555	34.6196	54.074	57.7236	2.58625	49.0682	-4.23335	2.53696e-16	1.08107e-14	-	NC_999999999.1	6416573	6417442	-	870	protein_coding	ABC transporter permease && PF00528:Binding-protein-dependent transport system inner membrane component	BPD_transp_1
Novel00287	86238.1	55081.2	74365.3	61573.9	148693	278787	385112	344884	69314.6	289369	-2.06167	3.0153e-16	1.27463e-14	-	NC_999999999.1	5460468	5460804	+	337	-	-	-
CN228_RS17420	15.8852	19.0941	15.5986	15.8863	64.1	89.7546	96.764	74.0047	16.6161	81.1558	-2.27679	3.18566e-16	1.33595e-14	-	NC_999999999.1	3592565	3593398	-	834	protein_coding	DUF1206 domain-containing protein && PF06724:Domain of Unknown Function (DUF1206)	-
CN228_RS07600	477.392	422.362	428.552	455.938	184.386	211.564	190.682	199.813	446.061	196.611	1.18439	3.30403e-16	1.37469e-14	-	NC_999999999.1	1544574	1546952	+	2379	protein_coding	hybrid sensor histidine kinase/response regulator && PF02518:Histidine kinase-, DNA gyrase B-, and HSP90-like ATPase|PF00072:Response regulator receiver domain|PF01627:Hpt domain|PF01584:CheW-like domain	Response_reg
CN228_RS23715	59.3604	30.5506	41.87	61.1624	163.811	209	170.76	177.611	48.2359	180.296	-1.9029	5.39097e-16	2.22546e-14	-	NC_999999999.1	4892815	4893861	+	1047	protein_coding	ligase-associated DNA damage response exonuclease && -	-
CN228_RS16805	315.195	155.044	174.048	216.054	1391.21	720.601	792.611	763.728	215.086	917.037	-2.09456	6.15427e-16	2.52086e-14	-	NC_999999999.1	3446933	3447967	+	1035	protein_coding	M4 family metallopeptidase && PF01447:Thermolysin metallopeptidase, catalytic domain|PF02868:Thermolysin metallopeptidase, alpha-helical domain	-
CN228_RS10055	307.671	281.829	278.313	324.081	101.294	98.7301	89.649	140.609	297.974	107.57	1.47592	7.86542e-16	3.19299e-14	-	NC_999999999.1	2011969	2013534	+	1566	protein_coding	methyl-accepting chemotaxis protein && PF08447:PAS fold|PF00015:Methyl-accepting chemotaxis protein (MCP) signalling domain	-
CN228_RS28880	114.541	25.968	41.87	35.7443	675.819	705.215	956.256	831.812	54.5307	792.276	-3.86225	7.916e-16	3.19299e-14	mdcA	NC_999999999.1	5967938	5969614	-	1677	protein_coding	malonate decarboxylase subunit alpha && PF16957:Malonate decarboxylase, alpha subunit, transporter	-
CN228_RS21740	531.736	374.245	364.516	521.866	1217.11	1023.2	1246.55	1188.51	448.091	1168.84	-1.38353	9.17995e-16	3.67476e-14	flgJ	NC_999999999.1	4503045	4504295	-	1251	protein_coding	flagellar assembly peptidoglycan hydrolase FlgJ && PF10135:Rod binding protein|PF01832:Mannosyl-glycoprotein endo-beta-N-acetylglucosaminidase	-
CN228_RS04235	89.4587	52.6998	57.4687	75.4601	475.606	209	291.715	250.136	68.7718	306.614	-2.1633	9.29701e-16	3.69364e-14	cydB	NC_999999999.1	835113	836120	+	1008	protein_coding	cytochrome d ubiquinol oxidase subunit II && PF02322:Cytochrome bd terminal oxidase subunit II	-
CN228_RS06505	1366.13	1267.85	1427.69	1331.28	701.143	469.288	525.087	473.63	1348.23	542.287	1.30946	9.37748e-16	3.69781e-14	gap	NC_999999999.1	1317133	1318134	-	1002	protein_coding	type I glyceraldehyde-3-phosphate dehydrogenase && PF00044:Glyceraldehyde 3-phosphate dehydrogenase, NAD binding domain|PF02800:Glyceraldehyde 3-phosphate dehydrogenase, C-terminal domain	-
CN228_RS19385	32.6064	27.4955	16.4196	24.6238	140.862	87.1902	112.417	103.607	25.2864	111.019	-2.14273	1.05953e-15	4.14707e-14	-	NC_999999999.1	3994825	3995880	+	1056	protein_coding	DNA topoisomerase IB && PF01028:Eukaryotic DNA topoisomerase I, catalytic core	-
CN228_RS15525	22.5737	48.881	49.2589	46.8647	130.574	171.816	202.066	193.892	41.8946	174.587	-2.05041	1.19123e-15	4.62828e-14	-	NC_999999999.1	3179921	3181264	+	1344	protein_coding	OmpA family protein && PF12849:PBP superfamily domain|PF00691:OmpA family	-
CN228_RS18400	235.77	202.398	209.35	204.14	549.994	460.313	472.436	451.428	212.914	483.543	-1.18692	1.29559e-15	4.99702e-14	-	NC_999999999.1	3793267	3793995	-	729	protein_coding	dienelactone hydrolase family protein && PF01738:Dienelactone hydrolase family	-
CN228_RS15255	130.426	109.982	112.474	142.183	327.622	267.982	341.52	359.663	123.766	324.197	-1.38864	1.36265e-15	5.21755e-14	-	NC_999999999.1	3113862	3115277	-	1416	protein_coding	DNA polymerase Y family protein && PF00817:impB/mucB/samB family	IMS
CN228_RS14875	268.376	217.673	192.931	305.812	885.529	680.853	572.046	759.288	246.198	724.429	-1.55889	1.57195e-15	5.97567e-14	-	NC_999999999.1	3029662	3030702	+	1041	protein_coding	dienelactone hydrolase && -	-
CN228_RS21750	377.064	213.854	201.14	299.458	1349.26	711.626	923.527	1105.63	272.879	1022.51	-1.90716	1.64085e-15	6.19303e-14	flgH	NC_999999999.1	4505429	4506142	-	714	protein_coding	flagellar basal body L-ring protein FlgH && PF02107:Flagellar L-ring protein	-
CN228_RS12480	545.949	817.992	390.787	521.072	1468.76	1975.88	1970.86	2335.59	568.95	1937.77	-1.76707	1.85274e-15	6.94318e-14	-	NC_999999999.1	2512540	2512800	+	261	protein_coding	DUF1652 domain-containing protein && -	-
CN228_RS21835	29.2622	19.0941	26.2714	32.567	92.5888	101.294	99.61	131.728	26.7987	106.305	-1.9834	2.74144e-15	1.02012e-13	-	NC_999999999.1	4521733	4522206	-	474	protein_coding	nuclear transport factor 2 family protein && PF07080:Protein of unknown function (DUF1348)	-
CN228_RS00750	99.4914	32.0781	70.6044	66.7227	189.134	464.16	589.122	420.346	67.2241	415.691	-2.62745	2.98178e-15	1.1018e-13	-	NC_999999999.1	169027	169470	+	444	protein_coding	hypothetical protein && -	-
CN228_RS02025	53.508	109.218	82.9191	69.1056	11.8704	7.69325	15.653	7.40047	78.6878	10.6543	2.87451	3.61174e-15	1.32531e-13	-	NC_999999999.1	404587	405903	-	1317	protein_coding	sugar ABC transporter substrate-binding protein && PF01547:Bacterial extracellular solute-binding protein	SBP_bac_1
Novel00163	77.7538	46.5897	45.154	44.4818	444.743	169.252	243.333	219.054	53.4948	269.095	-2.33832	3.91695e-15	1.42739e-13	-	NC_999999999.1	3426095	3426375	+	281	-	-	-
CN228_RS22365	366.195	361.261	298.016	366.975	673.445	811.638	819.648	911.737	348.112	804.117	-1.2055	4.2234e-15	1.52852e-13	-	NC_999999999.1	4627823	4628179	+	357	protein_coding	4a-hydroxytetrahydrobiopterin dehydratase && PF01329:Pterin 4 alpha carbinolamine dehydratase	-
CN228_RS14255	1365.29	945.541	1117.36	1488.55	3364.85	2681.1	3156.21	3845.28	1229.18	3261.86	-1.40803	5.18083e-15	1.86228e-13	-	NC_999999999.1	2904618	2905172	+	555	protein_coding	hypothetical protein && -	-
CN228_RS17250	346.13	575.115	272.566	454.35	2014.01	1192.45	1246.55	1568.9	412.04	1505.48	-1.86973	5.30236e-15	1.89308e-13	-	NC_999999999.1	3557881	3558168	+	288	protein_coding	hypothetical protein && -	-
CN228_RS11150	147.983	147.407	135.462	143.771	337.118	323.117	305.945	409.986	143.656	344.041	-1.25847	6.02338e-15	2.13608e-13	-	NC_999999999.1	2234559	2235221	-	663	protein_coding	response regulator transcription factor && PF00196:Bacterial regulatory proteins, luxR family|PF00072:Response regulator receiver domain	Response_reg
CN228_RS19500	16.7212	17.5666	16.4196	20.6523	75.179	80.7791	79.688	65.1241	17.8399	75.1926	-2.07593	6.39023e-15	2.25107e-13	-	NC_999999999.1	4021244	4023646	-	2403	protein_coding	TonB-dependent receptor && PF00593:TonB dependent receptor|PF07660:Secretin and TonB N terminus short domain|PF07715:TonB-dependent Receptor Plug Domain	TonB_dep_Rec
CN228_RS15180	86.9505	93.9431	81.2771	84.992	193.883	252.595	216.296	239.775	86.7907	225.637	-1.37327	7.13873e-15	2.49808e-13	-	NC_999999999.1	3092226	3093686	-	1461	protein_coding	NAD(P)/FAD-dependent oxidoreductase && PF13434:L-lysine 6-monooxygenase (NADPH-requiring)	-
CN228_RS21705	134.606	101.581	82.9191	119.942	745.459	276.957	404.132	455.869	109.762	470.604	-2.10392	7.81791e-15	2.71775e-13	-	NC_999999999.1	4489800	4490192	-	393	protein_coding	flagellar protein FlaG && PF03646:FlaG protein	-
CN228_RS15610	144.639	175.666	172.406	118.353	346.615	402.614	391.325	438.108	152.766	394.665	-1.36646	1.2006e-14	4.14637e-13	-	NC_999999999.1	3203279	3203773	+	495	protein_coding	DUF934 domain-containing protein && PF06073:Bacterial protein of unknown function (DUF934)	-
CN228_RS11560	136.278	139.005	151.881	131.857	28.4889	46.1595	41.267	51.8033	139.755	41.9297	1.76839	1.30116e-14	4.46448e-13	-	NC_999999999.1	2311679	2312845	+	1167	protein_coding	PLP-dependent aminotransferase family protein && PF00155:Aminotransferase class I and II	Aminotran_1_2
CN228_RS26320	127.081	142.824	130.536	145.36	452.657	317.988	321.598	319.7	136.45	352.986	-1.37675	1.6164e-14	5.51034e-13	-	NC_999999999.1	5424139	5424546	+	408	protein_coding	serine kinase/phosphatase && -	-
CN228_RS02180	273.392	289.467	288.164	343.145	77.553	98.7301	136.608	106.567	298.542	104.864	1.52462	1.65264e-14	5.5978e-13	-	NC_999999999.1	440616	441611	-	996	protein_coding	metalloregulator ArsR/SmtB family transcription factor && PF13489:Methyltransferase domain|PF12840:Helix-turn-helix domain	-
CN228_RS13755	442.277	420.071	348.917	505.98	1007.4	888.571	1003.22	950.22	429.311	962.351	-1.16477	1.93478e-14	6.51169e-13	-	NC_999999999.1	2803507	2803746	-	240	protein_coding	hypothetical protein && -	-
CN228_RS28305	288.441	293.286	267.64	282.777	119.495	121.81	132.339	119.888	283.036	123.383	1.2003	1.95211e-14	6.52846e-13	-	NC_999999999.1	5836952	5838709	-	1758	protein_coding	carbamoyltransferase && PF16861:Carbamoyltransferase C-terminus|PF02543:Carbamoyltransferase N-terminus	-
CN228_RS28160	168.049	158.099	171.585	152.509	60.1432	56.4172	58.343	62.1639	162.56	59.2668	1.4551	2.17341e-14	7.22283e-13	parC	NC_999999999.1	5806182	5808437	-	2256	protein_coding	DNA topoisomerase IV subunit A && PF00521:DNA gyrase/topoisomerase IV, subunit A	-
CN228_RS08055	28.4261	31.3144	30.3763	42.0988	110.79	119.245	103.879	105.087	33.0539	109.75	-1.73165	2.18996e-14	7.23235e-13	-	NC_999999999.1	1642187	1643275	-	1089	protein_coding	catalase family protein && PF00199:Catalase	Catalase
CN228_RS03050	0.836062	0.763765	0.820981	0	64.1	50.0061	66.881	65.1241	0.605202	61.5278	-6.67473	2.34199e-14	7.68637e-13	-	NC_999999999.1	600993	601685	-	693	protein_coding	MotA/TolQ/ExbB proton channel family protein && PF01618:MotA/TolQ/ExbB proton channel family	-
CN228_RS28100	211.524	168.792	168.301	209.7	29.2802	44.8773	72.573	56.2435	189.579	50.7435	1.9328	2.41605e-14	7.8805e-13	orn	NC_999999999.1	5792191	5792727	-	537	protein_coding	oligoribonuclease && PF00929:Exonuclease	Exonuc_X-T
CN228_RS24145	106.18	148.934	168.301	162.041	51.4382	32.0552	29.883	25.1616	146.364	34.6345	2.03899	2.51888e-14	8.16549e-13	-	NC_999999999.1	4977750	4979123	-	1374	protein_coding	amidase && PF01425:Amidase	Amidase
CN228_RS21775	1474.81	699.609	827.549	892.018	4168.87	2393.88	3669.92	3296.17	973.497	3382.21	-1.79711	3.73997e-14	1.205e-12	flgE	NC_999999999.1	4510226	4511551	-	1326	protein_coding	flagellar hook protein FlgE && PF00460:Flagella basal body rod protein|PF07559:Flagellar basal body protein FlaE|PF06429:Flagellar basal body rod FlgEFG protein C-terminal	-
CN228_RS15530	140.458	122.202	143.672	143.771	283.306	361.583	304.522	370.023	137.526	329.859	-1.25902	4.57312e-14	1.46451e-12	-	NC_999999999.1	3181294	3182523	-	1230	protein_coding	acyl-CoA dehydrogenase && PF02770:Acyl-CoA dehydrogenase, middle domain|PF00441:Acyl-CoA dehydrogenase, C-terminal domain|PF02771:Acyl-CoA dehydrogenase, N-terminal domain	-
CN228_RS14980	450.638	323.836	359.59	390.804	927.471	819.331	848.108	1195.92	381.217	947.706	-1.31355	4.85364e-14	1.54498e-12	-	NC_999999999.1	3053595	3053876	-	282	protein_coding	hypothetical protein && -	-
CN228_RS16795	382.08	503.321	409.67	447.201	766.826	1848.94	1885.48	1890.08	435.568	1597.83	-1.87378	5.84703e-14	1.85004e-12	-	NC_999999999.1	3445900	3446217	+	318	protein_coding	DUF883 family protein && PF05957:Bacterial protein of unknown function (DUF883)	-
CN228_RS11095	141.295	102.345	90.3079	104.056	33.237	26.9264	14.23	25.1616	109.501	24.8887	2.10117	7.77405e-14	2.44512e-12	-	NC_999999999.1	2221090	2222505	-	1416	protein_coding	membrane protein && PF04932:O-Antigen ligase	-
CN228_RS20090	0.836062	1.52753	2.46294	0	41.1506	30.773	36.998	45.8829	1.20663	38.7011	-5.00633	8.29606e-14	2.59387e-12	phnC	NC_999999999.1	4141393	4142226	-	834	protein_coding	phosphonate ABC transporter ATP-binding protein && PF00005:ABC transporter	ABC_tran
CN228_RS15580	61.8686	54.2273	32.8392	65.134	136.114	370.558	236.218	238.295	53.5173	245.296	-2.1921	8.7505e-14	2.71986e-12	-	NC_999999999.1	3192590	3193714	-	1125	protein_coding	acyltransferase && PF01757:Acyltransferase family	-
CN228_RS11470	217.376	132.131	133.82	145.36	579.274	376.969	449.668	439.588	157.172	461.375	-1.55718	9.95352e-14	3.0757e-12	acnA	NC_999999999.1	2294608	2297352	-	2745	protein_coding	aconitate hydratase AcnA && PF00330:Aconitase family (aconitate hydratase)|PF00694:Aconitase C-terminal domain	Aconitase
CN228_RS24460	407.998	408.614	412.132	459.91	1382.5	951.399	840.993	988.702	422.164	1040.9	-1.30428	1.15423e-13	3.54591e-12	-	NC_999999999.1	5045055	5045501	-	447	protein_coding	GNAT family N-acetyltransferase && PF00583:Acetyltransferase (GNAT) family	Acetyltransf_1
CN228_RS26510	247.474	233.712	220.844	255.77	99.7111	85.908	112.417	96.2061	239.45	98.5605	1.28147	1.17829e-13	3.59889e-12	-	NC_999999999.1	5460967	5462370	+	1404	protein_coding	polynucleotide adenylyltransferase PcnB && PF01743:Poly A polymerase head domain|PF12627:Probable RNA and SrmB- binding site of polymerase A|PF12626:Polymerase A arginine-rich C-terminus	-
CN228_RS24610	118.721	139.769	123.147	103.261	41.942	38.4663	35.575	26.6417	121.225	35.6562	1.74426	1.34771e-13	4.09269e-12	-	NC_999999999.1	5084033	5085505	+	1473	protein_coding	inorganic phosphate transporter && PF01384:Phosphate transporter family	-
CN228_RS22445	17.5573	24.4405	19.7035	34.1556	231.076	120.528	81.111	103.607	23.9642	134.08	-2.49481	1.41606e-13	4.27569e-12	-	NC_999999999.1	4639934	4640398	+	465	protein_coding	hypothetical protein && -	-
CN228_RS31085	10.8688	9.16518	15.5986	12.7091	56.9777	73.0859	76.842	44.4028	12.0854	62.8271	-2.37895	1.68226e-13	5.05059e-12	-	NC_999999999.1	6413896	6414729	-	834	protein_coding	phosphodiesterase && PF00149:Calcineurin-like phosphoesterase	Metallophos
CN228_RS13730	103.672	60.3374	63.2155	70.6942	215.249	185.92	239.064	248.656	74.4797	222.222	-1.57703	1.80621e-13	5.39209e-12	-	NC_999999999.1	2797261	2798784	+	1524	protein_coding	L-arabinose ABC transporter ATP-binding protein AraG && PF00005:ABC transporter	ABC_tran
CN228_RS14825	175.573	199.343	142.851	221.615	965.456	671.877	442.553	489.911	184.845	642.449	-1.80028	2.01748e-13	5.98898e-12	-	NC_999999999.1	3021750	3022016	-	267	protein_coding	hypothetical protein && -	-
CN228_RS11145	190.622	164.209	119.042	129.474	621.216	353.89	402.709	458.829	150.837	459.161	-1.60952	2.23685e-13	6.60308e-12	yegS	NC_999999999.1	2233658	2234575	+	918	protein_coding	lipid kinase YegS && PF00781:Diacylglycerol kinase catalytic domain	-
CN228_RS03985	100.327	117.62	78.8142	147.743	13.4531	26.9264	19.922	34.0421	111.126	23.5859	2.27848	2.46164e-13	7.22629e-12	-	NC_999999999.1	779599	779844	-	246	protein_coding	hypothetical protein && -	-
CN228_RS10405	42.6392	28.2593	37.7651	34.95	92.5888	116.681	138.031	165.77	35.9034	128.268	-1.82817	2.48595e-13	7.25733e-12	-	NC_999999999.1	2077892	2078611	+	720	protein_coding	UTRA domain-containing protein && PF00392:Bacterial regulatory proteins, gntR family|PF07702:UTRA domain	UTRA
CN228_RS23780	4359.23	4556.62	7623.63	6320.38	735.171	2100.26	1519.76	1419.41	5714.97	1443.65	1.98588	2.5695e-13	7.46001e-12	-	NC_999999999.1	4905398	4905607	+	210	protein_coding	cold-shock protein && -	-
CN228_RS00670	45.1474	22.913	36.1232	31.7727	84.6753	148.736	203.489	164.29	33.989	150.298	-2.1383	2.83819e-13	8.19509e-12	-	NC_999999999.1	147313	148311	+	999	protein_coding	phosphate ABC transporter substrate-binding protein PstS && PF12849:PBP superfamily domain	-
CN228_RS28110	215.704	245.169	245.473	261.33	91.7975	80.7791	110.994	109.527	241.919	98.2744	1.30754	3.82388e-13	1.09812e-11	motB	NC_999999999.1	5793933	5794958	-	1026	protein_coding	flagellar motor protein MotB && PF13677:Membrane MotB of proton-channel complex MotA/MotB|PF00691:OmpA family	-
CN228_RS02425	113.704	93.9431	73.0673	84.992	391.722	217.975	274.639	247.176	91.4267	282.878	-1.63586	4.11723e-13	1.17597e-11	-	NC_999999999.1	499322	500356	+	1035	protein_coding	extracellular solute-binding protein && PF13416:Bacterial extracellular solute-binding protein	-
CN228_RS15540	35.9507	51.936	32.8392	40.5102	127.409	116.681	146.569	111.007	40.309	125.416	-1.63498	4.37589e-13	1.24313e-11	-	NC_999999999.1	3183806	3184198	+	393	protein_coding	MerR family DNA-binding transcriptional regulator && PF00376:MerR family regulatory protein|PF09278:MerR, DNA binding	MerR
CN228_RS02640	220.72	212.327	189.647	191.43	523.879	365.429	564.931	486.951	203.531	485.297	-1.25409	4.91718e-13	1.38943e-11	coq7	NC_999999999.1	534072	534719	-	648	protein_coding	2-polyprenyl-3-methyl-6-methoxy-1%2C4-benzoquinone monooxygenase && PF03232:Ubiquinone biosynthesis protein COQ7	-
CN228_RS07560	107.852	131.368	142.851	145.36	257.983	366.712	344.366	355.222	131.858	331.071	-1.32307	5.13576e-13	1.44348e-11	-	NC_999999999.1	1529847	1530953	+	1107	protein_coding	NADH:flavin oxidoreductase/NADH oxidase && PF00724:NADH:flavin oxidoreductase / NADH oxidase family	Oxidored_FMN
CN228_RS12715	183.934	74.0852	96.8758	121.531	354.528	382.098	478.128	414.426	119.106	407.295	-1.77385	5.20018e-13	1.45385e-11	-	NC_999999999.1	2563669	2564325	-	657	protein_coding	CoA transferase subunit B && PF01144:Coenzyme A transferase	-
CN228_RS00815	25.9179	31.3144	37.7651	35.7443	86.258	114.117	125.224	106.567	32.6854	108.041	-1.71541	5.25263e-13	1.46079e-11	-	NC_999999999.1	181175	182395	+	1221	protein_coding	CoA transferase && PF02515:CoA-transferase family III	CoA_transf_3
CN228_RS04545	448.965	450.621	529.533	507.569	1317.61	971.914	947.718	1472.69	484.172	1177.48	-1.28253	5.49803e-13	1.52103e-11	-	NC_999999999.1	903709	905532	-	1824	protein_coding	EAL domain-containing protein && PF01590:GAF domain|PF00563:EAL domain|PF00990:Diguanylate cyclase, GGDEF domain	EAL
CN228_RS20845	4.18031	4.58259	6.56785	7.14886	67.2654	52.5706	24.191	45.8829	5.6199	47.4775	-3.09692	5.66382e-13	1.55816e-11	-	NC_999999999.1	4296321	4296749	-	429	protein_coding	hypothetical protein && -	-
CN228_RS29120	276.737	333.002	325.108	276.422	80.7185	125.656	116.686	136.169	302.817	114.807	1.4146	5.69125e-13	1.55816e-11	-	NC_999999999.1	6020444	6022888	+	2445	protein_coding	penicillin-binding protein 1A && PF00905:Penicillin binding protein transpeptidase domain|PF00912:Transglycosylase|PF17092:Penicillin-binding protein OB-like domain	-
CN228_RS13750	35.1146	25.968	21.3455	25.4182	76.7617	106.423	91.072	116.927	26.9616	97.7961	-1.8508	6.17796e-13	1.6827e-11	dctA	NC_999999999.1	2802123	2803424	+	1302	protein_coding	C4-dicarboxylate transporter DctA && PF00375:Sodium:dicarboxylate symporter family	SDF
CN228_RS02030	60.1965	84.0142	100.981	81.8147	22.9494	15.3865	15.653	17.7611	81.7515	17.9375	2.1577	6.34921e-13	1.72047e-11	-	NC_999999999.1	406185	407084	+	900	protein_coding	AraC family transcriptional regulator && PF12833:Helix-turn-helix domain	-
CN228_RS22870	152.999	113.037	145.314	161.246	476.397	314.141	348.635	347.822	143.149	371.749	-1.38208	6.53628e-13	1.75825e-11	-	NC_999999999.1	4720422	4721816	+	1395	protein_coding	class II fumarate hydratase && PF10415:Fumarase C C-terminus|PF00206:Lyase	-
CN228_RS25305	233.261	395.63	301.3	366.18	862.58	847.54	697.27	834.773	324.093	810.541	-1.32243	6.55518e-13	1.75825e-11	raiA	NC_999999999.1	5215376	5215684	+	309	protein_coding	ribosome-associated translation inhibitor RaiA && PF02482:Sigma 54 modulation protein / S30EA ribosomal protein	-
CN228_RS14105	1224	1202.17	924.425	1204.98	5453.25	2508	3006.8	3068.23	1138.89	3509.07	-1.6241	7.94195e-13	2.11946e-11	-	NC_999999999.1	2876447	2876803	-	357	protein_coding	hypothetical protein && -	-
CN228_RS31705	95.3111	83.2504	134.641	125.502	260.357	356.454	266.101	333.021	109.676	303.983	-1.4691	8.00987e-13	2.12684e-11	-	NC_999999999.1	6543376	6543537	+	162	protein_coding	YqaE/Pmp3 family membrane protein && -	-
CN228_RS24545	90.2947	82.4866	68.1414	107.233	317.334	228.233	199.22	245.695	87.0389	247.621	-1.51426	8.10407e-13	2.14109e-11	-	NC_999999999.1	5067626	5069122	+	1497	protein_coding	MFS transporter && PF07690:Major Facilitator Superfamily	MFS_1
CN228_RS28865	29.2622	5.34636	5.74687	7.14886	82.3012	100.012	140.877	74.0047	11.8761	99.2988	-3.07097	8.72413e-13	2.29345e-11	-	NC_999999999.1	5965918	5966769	-	852	protein_coding	biotin-independent malonate decarboxylase subunit beta && PF01039:Carboxyl transferase domain	Carboxyl_trans
CN228_RS25475	3333.38	4293.12	3309.37	3275.76	6171.8	9385.77	10624.1	11362.7	3552.91	9386.09	-1.40126	8.81893e-13	2.30689e-11	rpsO	NC_999999999.1	5251695	5251964	-	270	protein_coding	30S ribosomal protein S15 && -	-
CN228_RS07485	232.425	261.208	260.251	273.245	102.876	110.27	126.647	111.007	256.782	112.7	1.19475	8.87983e-13	2.31138e-11	trmD	NC_999999999.1	1512823	1513575	+	753	protein_coding	tRNA (guanosine(37)-N1)-methyltransferase TrmD && PF01746:tRNA (Guanine-1)-methyltransferase	-
CN228_RS25765	655.473	856.944	752.84	736.332	288.054	391.074	341.52	359.663	750.397	345.078	1.12475	1.09748e-12	2.84268e-11	-	NC_999999999.1	5305803	5308328	-	2526	protein_coding	glycosyltransferase family 4 protein && PF00534:Glycosyl transferases group 1	Glycos_transf_1
CN228_RS07295	158.016	113.037	152.702	123.119	466.901	334.656	310.214	321.18	136.719	358.238	-1.39606	1.43837e-12	3.70749e-11	-	NC_999999999.1	1471073	1471942	-	870	protein_coding	oxaloacetate decarboxylase && PF13714:Phosphoenolpyruvate phosphomutase	-
CN228_RS05685	8.36062	6.87389	2.46294	6.35454	18.2012	89.7546	64.035	111.007	6.013	70.7495	-3.54236	1.47124e-12	3.75611e-11	-	NC_999999999.1	1136137	1136343	-	207	protein_coding	hypothetical protein && -	-
CN228_RS29730	227.409	286.412	283.238	251.799	117.912	101.294	120.955	108.047	262.214	112.052	1.2245	1.47145e-12	3.75611e-11	ubiD	NC_999999999.1	6144593	6146059	-	1467	protein_coding	4-hydroxy-3-polyprenylbenzoate decarboxylase && PF01977:3-octaprenyl-4-hydroxybenzoate carboxy-lyase	-
Novel00259	498.293	500.266	419.521	403.513	1704.58	878.313	1077.21	1265.48	455.398	1231.4	-1.43657	1.7121e-12	4.3494e-11	-	NC_999999999.1	5045476	5046616	+	1141	-	PF00465:Iron-containing alcohol dehydrogenase	-
CN228_RS11025	787.571	579.698	609.989	651.34	1707.75	1243.74	1373.2	1417.93	657.149	1435.65	-1.12869	1.77214e-12	4.48037e-11	fahA	NC_999999999.1	2208284	2209579	+	1296	protein_coding	fumarylacetoacetase && PF01557:Fumarylacetoacetate (FAA) hydrolase family|PF09298:Fumarylacetoacetase N-terminal	FAA_hydrolase
CN228_RS20255	138.786	100.817	137.925	118.353	321.291	238.491	338.674	347.822	123.97	311.569	-1.33004	1.83647e-12	4.6209e-11	-	NC_999999999.1	4172558	4173517	-	960	protein_coding	sugar ABC transporter substrate-binding protein && PF13407:Periplasmic binding protein domain	-
Novel00288	11372.1	11878.8	9957.68	8143.34	18555.8	31266.7	45265.6	50191.4	10338	36319.9	-1.81275	1.86102e-12	4.66049e-11	-	NC_999999999.1	5460475	5460797	-	323	-	-	-
CN228_RS15200	598.621	842.433	687.161	872.16	1727.53	1592.5	1469.96	1737.63	750.094	1631.91	-1.12141	2.02781e-12	5.05423e-11	-	NC_999999999.1	3097381	3100428	-	3048	protein_coding	FAD-binding oxidoreductase && PF01565:FAD binding domain|PF13183:4Fe-4S dicluster domain|PF02913:FAD linked oxidases, C-terminal domain	FAD_binding_4
CN228_RS11995	110.36	142.06	151.061	127.885	32.4457	53.8528	42.69	44.4028	132.842	43.3478	1.63548	2.26002e-12	5.60654e-11	-	NC_999999999.1	2376626	2379382	-	2757	protein_coding	DEAD/DEAH box helicase && PF00271:Helicase conserved C-terminal domain|PF00176:SNF2 family N-terminal domain	SNF2_N
CN228_RS19670	154.672	173.375	134.641	154.098	45.8987	70.5215	28.46	38.4824	154.196	45.8407	1.74162	2.37964e-12	5.8757e-11	-	NC_999999999.1	4058137	4059705	-	1569	protein_coding	TerC family protein && PF03471:Transporter associated domain|PF00571:CBS domain|PF03741:Integral membrane protein TerC family	CBS
CN228_RS11170	346.966	402.504	369.441	423.371	188.343	182.074	194.951	164.29	385.571	182.415	1.07799	2.75636e-12	6.77423e-11	-	NC_999999999.1	2238124	2240052	-	1929	protein_coding	transglycosylase SLT domain-containing protein && PF01464:Transglycosylase SLT domain|PF14718:Soluble lytic murein transglycosylase L domain	-
CN228_RS05390	268.376	312.38	300.479	302.635	128.2	134.632	142.3	148.009	295.967	138.285	1.10357	2.81171e-12	6.87828e-11	-	NC_999999999.1	1084907	1086313	+	1407	protein_coding	TolC family outer membrane protein && PF02321:Outer membrane efflux protein	OEP
CN228_RS31810	22.5737	38.952	31.1973	30.9784	101.294	106.423	81.111	134.688	30.9253	105.879	-1.76971	3.11948e-12	7.59601e-11	-	NC_999999999.1	6563291	6567325	+	4035	protein_coding	non-ribosomal peptide synthetase && PF13193:AMP-binding enzyme C-terminal domain|PF00501:AMP-binding enzyme	AMP-binding
CN228_RS31380	201.491	422.362	281.596	319.316	63.3086	121.81	72.573	91.7658	306.191	87.3643	1.81752	3.27753e-12	7.94424e-11	-	NC_999999999.1	6478494	6479528	-	1035	protein_coding	ABC transporter permease && -	-
CN228_RS12075	7.52456	7.63765	5.74687	3.97159	64.1	57.6994	42.69	23.6815	6.22017	47.0427	-2.93741	3.58837e-12	8.65797e-11	-	NC_999999999.1	2397375	2397983	-	609	protein_coding	hypothetical protein && -	-
CN228_RS11715	225.737	184.831	157.628	184.282	416.254	367.994	490.935	553.555	188.119	457.184	-1.279	3.97913e-12	9.55716e-11	-	NC_999999999.1	2336897	2337727	+	831	protein_coding	transglutaminase family protein && PF01841:Transglutaminase-like superfamily|PF08379:Bacterial transglutaminase-like N-terminal region	Transglut_core
CN228_RS32365	321.884	381.119	330.855	283.571	131.365	142.325	160.799	152.45	329.357	146.735	1.17289	4.09199e-12	9.78374e-11	yidC	NC_999999999.1	6671631	6673319	-	1689	protein_coding	membrane protein insertase YidC && PF02096:60Kd inner membrane protein|PF14849:YidC periplasmic domain	-
CN228_RS32020	108.688	113.801	77.1722	124.708	543.663	303.883	268.947	282.698	106.092	349.798	-1.72684	5.56825e-12	1.32534e-10	-	NC_999999999.1	6607446	6607772	-	327	protein_coding	DUF883 domain-containing protein && PF05957:Bacterial protein of unknown function (DUF883)	-
CN228_RS28260	244.13	284.121	308.689	305.812	82.3012	115.399	138.031	119.888	285.688	113.905	1.34149	6.71974e-12	1.59225e-10	msbA	NC_999999999.1	5827779	5829581	-	1803	protein_coding	lipid A export permease/ATP-binding protein MsbA && PF00005:ABC transporter|PF00664:ABC transporter transmembrane region	ABC_membrane
CN228_RS11590	2.50819	4.58259	6.56785	6.35454	34.0284	52.5706	62.612	23.6815	5.00329	43.2231	-3.10262	7.08162e-12	1.6705e-10	-	NC_999999999.1	2315968	2316123	+	156	protein_coding	hypothetical protein && -	-
CN228_RS07500	688.915	502.557	615.736	724.417	1080.99	2297.72	1879.78	1893.04	632.906	1787.88	-1.49736	8.17965e-12	1.92095e-10	-	NC_999999999.1	1515121	1515750	+	630	protein_coding	hypothetical protein && -	-
CN228_RS04215	39.2949	46.5897	36.1232	52.4249	125.826	126.939	142.3	100.646	43.6082	123.928	-1.50668	9.5117e-12	2.22389e-10	-	NC_999999999.1	830704	832905	+	2202	protein_coding	xanthine dehydrogenase family protein molybdopterin-binding subunit && PF02738:Molybdopterin-binding domain of aldehyde dehydrogenase|PF01315:Aldehyde oxidase and xanthine dehydrogenase, a/b hammerhead domain	-
CN228_RS06700	119.557	100.053	103.444	103.261	245.321	216.693	233.372	227.934	106.579	230.83	-1.11782	9.78421e-12	2.27752e-10	-	NC_999999999.1	1359294	1359926	+	633	protein_coding	cytochrome o ubiquinol oxidase subunit III && PF00510:Cytochrome c oxidase subunit III	-
CN228_RS27630	51.8359	39.7158	48.4379	44.4818	77.553	241.055	260.409	245.695	46.1178	206.178	-2.15379	1.01564e-11	2.35378e-10	-	NC_999999999.1	5689762	5689995	-	234	protein_coding	hypothetical protein && -	-
CN228_RS28140	119.557	148.934	115.758	119.148	49.0642	38.4663	48.382	41.4426	125.849	44.3388	1.49723	1.04585e-11	2.41321e-10	-	NC_999999999.1	5802864	5804405	+	1542	protein_coding	HAMP domain-containing protein && -	-
CN228_RS03265	76.9177	61.865	69.7834	79.4317	13.4531	21.7975	14.23	23.6815	71.9995	18.2905	2.009	1.05556e-11	2.42504e-10	-	NC_999999999.1	640963	641772	-	810	protein_coding	zinc-dependent peptidase && PF06167:Glucose-regulated metallo-peptidase M90	-
CN228_RS00565	8.36062	8.40142	6.56785	7.14886	54.6037	35.9018	32.729	53.2834	7.61969	44.1295	-2.54361	1.10431e-11	2.52605e-10	-	NC_999999999.1	124160	125110	-	951	protein_coding	LysR family transcriptional regulator && PF03466:LysR substrate binding domain|PF00126:Bacterial regulatory helix-turn-helix protein, lysR family	LysR_substrate
CN228_RS20200	27.5901	28.2593	19.7035	14.2977	257.983	101.294	73.996	91.7658	22.4627	131.26	-2.55983	1.3025e-11	2.95897e-10	-	NC_999999999.1	4163325	4163630	+	306	protein_coding	hypothetical protein && -	-
CN228_RS21735	1375.32	958.525	935.918	1125.55	2521.27	1984.86	2682.36	2576.84	1098.83	2441.33	-1.15178	1.30477e-11	2.95897e-10	flgK	NC_999999999.1	4500973	4503033	-	2061	protein_coding	flagellar hook-associated protein FlgK && PF06429:Flagellar basal body rod FlgEFG protein C-terminal	-
CN228_RS22430	224.901	255.098	199.498	180.31	91.0061	87.1902	91.072	85.8454	214.952	88.7784	1.27436	1.35222e-11	3.05348e-10	-	NC_999999999.1	4638206	4638505	+	300	protein_coding	YciI family protein && PF03795:YCII-related domain	-
CN228_RS32750	325.228	269.609	473.706	324.081	70.4308	132.067	139.454	106.567	348.156	112.13	1.64581	1.46651e-11	3.29746e-10	-	NC_999999999.1	6731591	6732052	+	462	protein_coding	hypothetical protein && PF02586:SOS response associated peptidase (SRAP)	-
CN228_RS21710	4297.36	1949.89	2563.1	2102.56	15969.6	5955.86	10709.5	9293.51	2728.23	10482.1	-1.94206	1.59028e-11	3.56061e-10	-	NC_999999999.1	4490265	4491113	-	849	protein_coding	flagellin && PF00700:Bacterial flagellin C-terminal helical region|PF00669:Bacterial flagellin N-terminal helical region	-
CN228_RS15260	101.164	54.9911	56.6477	93.7294	241.364	193.614	214.873	242.735	76.6329	223.146	-1.5443	1.66889e-11	3.72085e-10	imuA	NC_999999999.1	3115285	3115905	-	621	protein_coding	translesion DNA synthesis-associated protein ImuA && -	-
CN228_RS14905	640.424	695.026	439.225	503.597	1202.86	1169.37	1347.58	1517.1	569.568	1309.23	-1.19994	1.95207e-11	4.33392e-10	-	NC_999999999.1	3036136	3036537	-	402	protein_coding	DUF2934 domain-containing protein && PF11154:Protein of unknown function (DUF2934)	-
CN228_RS29735	652.965	543.037	582.076	517.895	268.27	269.264	278.908	325.621	573.993	285.516	1.0102	2.25476e-11	4.98499e-10	rho	NC_999999999.1	6146188	6147447	-	1260	protein_coding	transcription termination factor Rho && PF07497:Rho termination factor, RNA-binding domain|PF00006:ATP synthase alpha/beta family, nucleotide-binding domain|PF07498:Rho termination factor, N-terminal domain	ATP-synt_ab
CN228_RS03060	5.85244	16.8028	9.03079	7.94317	46.6901	46.1595	51.228	63.644	9.90731	51.9304	-2.373	2.3019e-11	5.06801e-10	-	NC_999999999.1	602692	603510	-	819	protein_coding	alpha/beta hydrolase && PF00561:alpha/beta hydrolase fold	Abhydrolase_1
CN228_RS04095	85.2783	72.5577	96.0548	95.3181	161.437	539.81	368.557	288.618	87.3022	339.606	-1.95684	2.31421e-11	5.07397e-10	-	NC_999999999.1	810633	810890	-	258	protein_coding	hypothetical protein && -	-
CN228_RS32155	268.376	237.531	256.146	237.501	102.085	135.914	105.302	106.567	249.888	112.467	1.1547	2.36828e-11	5.17107e-10	-	NC_999999999.1	6627705	6628952	-	1248	protein_coding	heme biosynthesis protein HemY && PF07219:HemY protein N-terminus	HemY_N
CN228_RS11690	222.393	202.398	280.776	187.459	60.1432	92.319	82.534	96.2061	223.256	82.8006	1.44605	2.4702e-11	5.37142e-10	-	NC_999999999.1	2330908	2332995	+	2088	protein_coding	LTA synthase family protein && PF00884:Sulfatase	Sulfatase
CN228_RS29270	622.03	658.365	597.674	591.766	234.242	298.755	358.596	281.218	617.459	293.203	1.08038	2.68625e-11	5.81728e-10	mdoH	NC_999999999.1	6052102	6054681	-	2580	protein_coding	glucans biosynthesis glucosyltransferase MdoH && PF00535:Glycosyl transferase family 2	Glycos_transf_2
CN228_RS12380	12.5409	14.5115	22.9875	8.73749	54.6037	92.319	65.458	57.7236	14.6944	67.5261	-2.19775	2.73282e-11	5.89397e-10	-	NC_999999999.1	2492038	2492463	-	426	protein_coding	multidrug/biocide efflux PACE transporter && PF05232:Chlorhexidine efflux transporter	-
CN228_RS28720	11.7049	12.984	9.85177	8.73749	66.474	46.1595	45.536	42.9227	10.8195	50.2731	-2.23289	2.82035e-11	6.05803e-10	-	NC_999999999.1	5940358	5941647	+	1290	protein_coding	four-carbon acid sugar kinase family protein && PF17042:Putative nucleotide-binding of sugar-metabolising enzyme|PF07005:Putative sugar-binding N-terminal domain	-
CN228_RS25730	153.835	236.003	197.035	176.338	40.3592	91.0368	55.497	48.8431	190.803	58.934	1.70672	2.99618e-11	6.40963e-10	-	NC_999999999.1	5297627	5299549	-	1923	protein_coding	hypothetical protein && -	-
CN228_RS06220	240.786	100.817	100.16	189.048	665.532	598.791	693.001	372.983	157.703	582.577	-1.88685	3.06021e-11	6.52022e-10	-	NC_999999999.1	1243772	1245088	-	1317	protein_coding	nucleotide sugar dehydrogenase && PF00984:UDP-glucose/GDP-mannose dehydrogenase family, central domain|PF03720:UDP-glucose/GDP-mannose dehydrogenase family, UDP binding domain|PF03721:UDP-glucose/GDP-mannose dehydrogenase family, NAD binding domain	-
CN228_RS26430	161.36	259.68	234.801	202.551	68.8481	92.319	56.92	88.8056	214.598	76.7232	1.48883	3.15268e-11	6.69026e-10	mrcB	NC_999999999.1	5445116	5447437	-	2322	protein_coding	penicillin-binding protein 1B && PF00912:Transglycosylase|PF00905:Penicillin binding protein transpeptidase domain|PF14814:Bifunctional transglycosylase second domain	-
CN228_RS06165	169.721	90.888	85.382	84.992	600.64	337.221	395.594	254.576	107.746	397.008	-1.88641	3.44692e-11	7.2854e-10	-	NC_999999999.1	1228663	1230114	-	1452	protein_coding	mannose-1-phosphate guanylyltransferase/mannose-6-phosphate isomerase && PF01050:Mannose-6-phosphate isomerase|PF00483:Nucleotidyl transferase	-
CN228_RS10005	120.393	123.73	131.357	131.857	51.4382	44.8773	56.92	39.9625	126.834	48.2995	1.38645	3.7199e-11	7.83106e-10	-	NC_999999999.1	1998213	2000696	-	2484	protein_coding	ABC transporter permease && PF02687:FtsX-like permease family|PF12704:MacB-like periplasmic core domain	-
CN228_RS19890	14.2131	10.6927	13.9567	6.35454	53.8123	61.546	46.959	44.4028	11.3042	51.68	-2.20235	3.75579e-11	7.87523e-10	-	NC_999999999.1	4101530	4102330	-	801	protein_coding	SDR family oxidoreductase && PF13561:Enoyl-(Acyl carrier protein) reductase	-
CN228_RS31745	440.605	270.373	219.202	378.889	801.645	848.822	825.34	935.419	327.267	852.807	-1.38158	3.83041e-11	7.99996e-10	-	NC_999999999.1	6551378	6552184	-	807	protein_coding	carbon-nitrogen hydrolase family protein && PF00795:Carbon-nitrogen hydrolase	CN_hydrolase
CN228_RS02925	844.423	1202.93	1044.29	890.43	334.744	441.08	455.36	515.072	995.518	436.564	1.19345	4.13884e-11	8.61008e-10	secY	NC_999999999.1	577779	579113	+	1335	protein_coding	preprotein translocase subunit SecY && PF00344:SecY translocase	-
CN228_RS23165	5.01637	6.11012	4.92589	13.5034	47.4815	147.454	96.764	266.417	7.38894	139.529	-4.23376	4.40916e-11	9.13646e-10	-	NC_999999999.1	4770833	4771183	-	351	protein_coding	hypothetical protein && -	-
CN228_RS00585	28.4261	42.0071	32.8392	42.0988	83.8839	120.528	157.953	111.007	36.3428	118.343	-1.69099	4.80418e-11	9.91614e-10	-	NC_999999999.1	129586	130032	-	447	protein_coding	GNAT family N-acetyltransferase && PF00583:Acetyltransferase (GNAT) family	Acetyltransf_1
CN228_RS00610	60.1965	46.5897	72.2463	48.4534	137.696	158.994	172.183	133.208	56.8715	150.52	-1.40376	5.38509e-11	1.10719e-09	-	NC_999999999.1	134667	135671	-	1005	protein_coding	asparaginase && PF00710:Asparaginase, N-terminal	-
CN228_RS13700	31.7704	42.0071	48.4379	51.6306	102.085	139.761	115.263	142.089	43.4615	124.799	-1.51384	5.59246e-11	1.14537e-09	-	NC_999999999.1	2791042	2791851	+	810	protein_coding	ABC transporter ATP-binding protein && PF00005:ABC transporter	ABC_tran
CN228_RS23860	78.5899	37.4245	36.9441	46.8647	151.149	143.607	160.799	161.33	49.9558	154.221	-1.62803	5.96227e-11	1.21639e-09	-	NC_999999999.1	4919927	4922014	-	2088	protein_coding	molybdopterin-dependent oxidoreductase && PF01568:Molydopterin dinucleotide binding domain|PF00384:Molybdopterin oxidoreductase	-
CN228_RS19850	34.2786	21.3854	28.7343	28.5954	115.538	75.6503	95.341	76.9648	28.2484	90.8736	-1.7	6.29105e-11	1.27854e-09	-	NC_999999999.1	4092258	4093709	-	1452	protein_coding	MFS transporter && PF00083:Sugar (and other) transporter	Sugar_tr
Novel00241	561.834	313.144	348.096	299.458	2099.47	728.295	1333.35	1295.08	380.633	1364.05	-1.84268	6.44897e-11	1.30561e-09	-	NC_999999999.1	4490293	4491144	+	852	-	PF00669:Bacterial flagellin N-terminal helical region|PF00700:Bacterial flagellin C-terminal helical region	-
CN228_RS02035	93.639	78.6678	114.116	84.992	24.5321	15.3865	39.844	23.6815	92.8538	25.861	1.8555	7.43167e-11	1.49882e-09	-	NC_999999999.1	407085	408344	-	1260	protein_coding	sodium:proton antiporter && PF00999:Sodium/hydrogen exchanger family	Na_H_Exchanger
CN228_RS07145	133.77	121.439	137.104	127.885	52.2296	44.8773	56.92	54.7635	130.049	52.1976	1.31941	8.49627e-11	1.70701e-09	queA	NC_999999999.1	1444596	1445660	+	1065	protein_coding	tRNA preQ1(34) S-adenosylmethionine ribosyltransferase-isomerase QueA && PF02547:Queuosine biosynthesis protein	-
CN228_RS21745	601.129	386.465	366.158	513.923	1016.1	938.577	1192.47	1287.68	466.919	1108.71	-1.24711	8.85358e-11	1.77206e-09	-	NC_999999999.1	4504306	4505415	-	1110	protein_coding	flagellar basal body P-ring protein FlgI && PF02119:Flagellar P-ring protein	-
CN228_RS21755	1549.22	911.172	1116.53	1292.35	2710.4	2307.98	3025.3	3487.1	1217.32	2882.69	-1.24357	1.00791e-10	2.00973e-09	flgG	NC_999999999.1	4506227	4507015	-	789	protein_coding	flagellar basal-body rod protein FlgG && PF00460:Flagella basal body rod protein|PF06429:Flagellar basal body rod FlgEFG protein C-terminal	-
CN228_RS26200	5.01637	7.63765	8.20981	4.7659	38.7765	25.6442	39.844	90.2857	6.40743	48.6376	-2.90994	1.0624e-10	2.11041e-09	-	NC_999999999.1	5399501	5399908	-	408	protein_coding	biopolymer transporter ExbD && PF02472:Biopolymer transport protein ExbD/TolR	-
CN228_RS24605	96.9832	100.817	110.011	99.2897	335.536	232.08	214.873	208.693	101.775	247.795	-1.29272	1.17458e-10	2.32453e-09	-	NC_999999999.1	5083630	5083827	+	198	protein_coding	hypothetical protein && -	-
Novel00110	227.409	407.087	290.627	349.5	96.5456	128.221	112.417	145.049	318.656	120.558	1.41093	1.26889e-10	2.5018e-09	-	NC_999999999.1	2073871	2074166	+	296	-	-	-
CN228_RS03070	170.557	165.737	172.406	158.069	67.2654	84.6258	75.419	59.2037	166.692	71.6285	1.21969	1.37729e-10	2.70542e-09	-	NC_999999999.1	606207	607091	+	885	protein_coding	sugar nucleotide-binding protein && PF04321:RmlD substrate binding domain	-
CN228_RS15265	374.556	320.781	345.633	467.853	625.173	1173.22	973.332	1021.26	377.206	948.247	-1.3282	1.42205e-10	2.783e-09	lexA	NC_999999999.1	3115905	3116495	-	591	protein_coding	repressor LexA && PF00717:Peptidase S24-like|PF01726:LexA DNA binding domain	Peptidase_S24
CN228_RS24625	606.145	414.724	444.151	467.853	106.042	207.718	219.142	176.131	483.218	177.258	1.45592	1.57476e-10	3.0705e-09	-	NC_999999999.1	5087057	5087437	+	381	protein_coding	DNA binding protein && -	-
CN228_RS03075	100.327	99.2895	132.999	118.353	29.2802	41.0307	49.805	35.5222	112.742	38.9095	1.55665	1.59613e-10	3.10072e-09	-	NC_999999999.1	607084	608013	+	930	protein_coding	NAD-dependent epimerase/dehydratase family protein && PF01370:NAD dependent epimerase/dehydratase family	Epimerase
Novel00135	115.377	103.872	91.9499	134.24	316.543	202.589	261.832	343.382	111.36	281.086	-1.33668	1.67164e-10	3.2355e-09	-	NC_999999999.1	2904733	2904932	-	200	-	-	-
CN228_RS16750	151.327	113.801	115.758	131.062	310.212	251.313	286.023	253.096	127.987	275.161	-1.1086	1.70119e-10	3.28068e-09	-	NC_999999999.1	3436539	3437747	-	1209	protein_coding	acetyl-CoA C-acyltransferase && PF00108:Thiolase, N-terminal domain|PF02803:Thiolase, C-terminal domain	Thiolase_N
CN228_RS06395	81.9341	106.163	60.7526	69.1056	20.5753	5.12883	27.037	10.3607	79.4889	15.7754	2.31362	1.77683e-10	3.4141e-09	gcvH	NC_999999999.1	1285196	1285579	-	384	protein_coding	glycine cleavage system protein GcvH && PF01597:Glycine cleavage H-protein	-
CN228_RS19260	54.344	39.7158	36.1232	35.7443	125.826	114.117	113.84	96.2061	41.4818	112.497	-1.44729	1.8326e-10	3.50849e-09	-	NC_999999999.1	3967821	3969593	+	1773	protein_coding	sigma-54-dependent Fis family transcriptional regulator && PF02954:Bacterial regulatory protein, Fis family|PF00158:Sigma-54 interaction domain|PF02830:V4R domain|PF06505:Activator of aromatic catabolism	Sigma54_activat
CN228_RS31750	2381.11	1285.42	1220.8	1789.6	4396.78	3582.49	4434.07	4474.32	1669.23	4221.92	-1.33881	1.89745e-10	3.61954e-09	-	NC_999999999.1	6552202	6553881	-	1680	protein_coding	NAD(P)/FAD-dependent oxidoreductase && PF01593:Flavin containing amine oxidoreductase	Amino_oxidase
CN228_RS01720	224.065	171.847	160.912	161.246	60.1432	47.4417	89.649	68.0843	179.518	66.3295	1.44589	1.92391e-10	3.65681e-09	secB	NC_999999999.1	343882	344376	+	495	protein_coding	protein-export chaperone SecB && PF02556:Preprotein translocase subunit SecB	-
CN228_RS02785	739.079	647.673	925.246	594.149	253.234	350.043	307.368	361.143	726.537	317.947	1.19611	2.03924e-10	3.86214e-09	rplL	NC_999999999.1	554955	555320	+	366	protein_coding	50S ribosomal protein L7/L12 && PF16320:Ribosomal protein L7/L12 dimerisation domain|PF00542:Ribosomal protein L7/L12 C-terminal domain	-
CN228_RS12585	61.0325	78.6678	37.7651	88.1692	318.126	219.258	173.606	177.611	66.4087	222.15	-1.7473	2.06976e-10	3.89437e-09	-	NC_999999999.1	2535372	2535611	-	240	protein_coding	DUF2789 domain-containing protein && -	-
CN228_RS21730	526.719	346.749	351.38	410.662	1873.14	775.736	1112.79	1080.47	408.878	1210.53	-1.56765	2.07101e-10	3.89437e-09	-	NC_999999999.1	4499367	4500959	-	1593	protein_coding	flagellar hook-associated protein 3 && PF00669:Bacterial flagellin N-terminal helical region	-
CN228_RS31525	765.833	887.495	968.758	1069.95	223.163	516.73	256.14	250.136	923.008	311.542	1.56847	2.09786e-10	3.93089e-09	-	NC_999999999.1	6510779	6511711	-	933	protein_coding	SdiA-regulated domain-containing protein && PF06977:SdiA-regulated	-
CN228_RS07150	122.065	134.423	146.135	115.176	42.7333	57.6994	54.074	50.3232	129.45	51.2075	1.35128	2.48802e-10	4.64548e-09	tgt	NC_999999999.1	1445675	1446790	+	1116	protein_coding	tRNA guanosine(34) transglycosylase Tgt && PF01702:Queuine tRNA-ribosyltransferase	TGT
CN228_RS08870	15.0491	11.4565	11.4937	6.35454	69.6395	55.135	36.998	44.4028	11.0885	51.5438	-2.238	2.52079e-10	4.6901e-09	-	NC_999999999.1	1803050	1803385	-	336	protein_coding	hypothetical protein && -	-
CN228_RS04210	11.7049	6.87389	5.74687	8.73749	51.4382	34.6196	31.306	56.2435	8.26578	43.4019	-2.40261	2.67137e-10	4.95281e-09	-	NC_999999999.1	829718	830707	+	990	protein_coding	xanthine dehydrogenase family protein subunit M && PF00941:FAD binding domain in molybdopterin dehydrogenase|PF03450:CO dehydrogenase flavoprotein C-terminal domain	-
CN228_RS30075	311.015	160.391	201.961	216.849	473.232	530.834	552.124	649.761	222.554	551.488	-1.30834	3.01817e-10	5.57622e-09	-	NC_999999999.1	6219628	6220512	+	885	protein_coding	MBL fold metallo-hydrolase && PF00753:Metallo-beta-lactamase superfamily	Lactamase_B
CN228_RS25370	191.458	231.421	249.578	242.267	94.1716	123.092	85.38	66.6042	228.681	92.3119	1.30286	3.09831e-10	5.70434e-09	-	NC_999999999.1	5225175	5228990	-	3816	protein_coding	TIGR02099 family protein && PF13502:AsmA-like C-terminal region|PF13116:Protein of unknown function	-
CN228_RS03145	266.704	294.813	307.868	256.564	147.193	129.503	135.185	145.049	281.487	139.232	1.01312	3.30778e-10	6.06886e-09	-	NC_999999999.1	617998	619089	+	1092	protein_coding	bifunctional 3%2C4-dihydroxy-2-butanone-4-phosphate synthase/GTP cyclohydrolase II && PF00925:GTP cyclohydrolase II|PF00926:3,4-dihydroxy-2-butanone 4-phosphate synthase	DHBP_synthase
CN228_RS19715	125.409	168.792	165.017	154.892	256.4	485.957	445.399	375.944	153.528	390.925	-1.34396	3.45477e-10	6.3166e-09	-	NC_999999999.1	4067071	4067910	-	840	protein_coding	IclR family transcriptional regulator && PF09339:IclR helix-turn-helix domain|PF01614:Bacterial transcriptional regulator	IclR
CN228_RS13725	137.114	65.6838	117.4	93.7294	463.736	216.693	338.674	284.178	103.482	325.82	-1.66001	3.86229e-10	7.03735e-09	-	NC_999999999.1	2796192	2797205	+	1014	protein_coding	arabinose ABC transporter substrate-binding protein && PF00532:Periplasmic binding proteins and sugar binding domain of LacI family	Peripla_BP_1
CN228_RS11155	267.54	311.616	330.034	305.018	462.153	824.46	771.266	886.576	303.552	736.114	-1.27499	3.92894e-10	7.13421e-09	-	NC_999999999.1	2235366	2235797	-	432	protein_coding	hypothetical protein && -	-
CN228_RS05385	260.015	303.215	251.22	239.884	106.833	108.988	128.07	145.049	263.584	122.235	1.11839	3.98656e-10	7.21404e-09	-	NC_999999999.1	1083588	1084910	+	1323	protein_coding	HlyD family type I secretion periplasmic adaptor subunit && PF13437:HlyD family secretion protein	-
CN228_RS30200	132.098	155.808	137.925	145.36	66.474	58.9816	61.189	57.7236	142.798	61.0921	1.2175	4.25162e-10	7.66742e-09	coaBC	NC_999999999.1	6240835	6242043	+	1209	protein_coding	bifunctional phosphopantothenoylcysteine decarboxylase/phosphopantothenate--cysteine ligase CoaBC && PF02441:Flavoprotein|PF04127:DNA / pantothenate metabolism flavoprotein	DFP
CN228_RS10030	444.785	349.041	411.312	392.393	115.538	146.172	200.643	205.733	399.383	167.021	1.26945	4.27632e-10	7.68574e-09	-	NC_999999999.1	2005603	2006190	-	588	protein_coding	YecA family protein && PF03695:Uncharacterised protein family (UPF0149)	-
CN228_RS33330	159.688	222.256	174.869	186.665	333.162	391.074	455.36	555.035	185.869	433.658	-1.21743	4.58277e-10	8.2086e-09	-	NC_999999999.1	2300222	2300392	-	171	protein_coding	hypothetical protein && -	-
CN228_RS03055	1.67212	3.05506	2.46294	1.58863	74.3876	21.7975	15.653	25.1616	2.19469	34.2499	-3.99077	4.79714e-10	8.56355e-09	-	NC_999999999.1	601696	602523	-	828	protein_coding	energy transducer TonB && PF03544:Gram-negative bacterial TonB protein C-terminal	-
CN228_RS17085	2.50819	3.05506	6.56785	7.14886	30.0716	25.6442	41.267	34.0421	4.81999	32.7562	-2.75762	6.54463e-10	1.16437e-08	-	NC_999999999.1	3527746	3528660	+	915	protein_coding	GGDEF domain-containing protein && PF00990:Diguanylate cyclase, GGDEF domain	GGDEF
CN228_RS06580	224.065	164.973	178.974	132.651	73.5963	74.3681	55.497	39.9625	175.166	60.856	1.50782	6.84899e-10	1.21443e-08	-	NC_999999999.1	1333881	1334555	+	675	protein_coding	bifunctional 4-hydroxy-2-oxoglutarate aldolase/2-dehydro-3-deoxy-phosphogluconate aldolase && PF01081:KDPG and KHG aldolase	-
CN228_RS19705	76.9177	64.92	70.6044	112.793	195.465	182.074	209.181	303.419	81.3088	222.535	-1.44863	7.16911e-10	1.26694e-08	-	NC_999999999.1	4063313	4064935	-	1623	protein_coding	methyl-accepting chemotaxis protein && PF00672:HAMP domain|PF00015:Methyl-accepting chemotaxis protein (MCP) signalling domain|PF12729:Four helix bundle sensory module for signal transduction	HAMP
CN228_RS26745	184.77	174.902	196.214	196.991	75.179	101.294	69.727	91.7658	188.219	84.4916	1.16125	7.31904e-10	1.28602e-08	-	NC_999999999.1	5509789	5511006	+	1218	protein_coding	type II secretion system F family protein && PF00482:Type II secretion system (T2SS), protein F	-
CN228_RS19205	58.5244	35.1332	55.8267	54.8079	157.48	119.245	132.339	121.368	51.073	132.608	-1.38585	7.32572e-10	1.28602e-08	-	NC_999999999.1	3955493	3956941	-	1449	protein_coding	aldehyde dehydrogenase && PF00171:Aldehyde dehydrogenase family	Aldedh
CN228_RS11180	790.079	821.811	740.525	795.112	1490.13	1196.3	1378.89	1391.29	786.882	1364.15	-0.794381	7.68059e-10	1.34385e-08	-	NC_999999999.1	2242236	2242697	-	462	protein_coding	universal stress protein && PF00582:Universal stress protein family	Usp
CN228_RS18650	324.392	232.948	238.905	231.941	83.8839	87.1902	128.07	124.328	257.047	105.868	1.29193	8.48952e-10	1.47794e-08	-	NC_999999999.1	3852338	3853414	+	1077	protein_coding	3-deoxy-7-phosphoheptulonate synthase && PF00793:DAHP synthetase I family	-
CN228_RS06020	3620.15	4693.34	3487.53	3335.34	1750.48	2272.07	1474.23	1595.54	3784.09	1773.08	1.09348	8.50288e-10	1.47794e-08	-	NC_999999999.1	1198902	1199330	-	429	protein_coding	HPF/RaiA family ribosome-associated protein && PF02482:Sigma 54 modulation protein / S30EA ribosomal protein	-
CN228_RS07575	268.376	379.591	385.04	364.592	166.976	179.509	155.107	162.81	349.4	166.101	1.07214	8.86888e-10	1.5365e-08	-	NC_999999999.1	1534206	1540181	-	5976	protein_coding	hypothetical protein && PF14496:C-terminal novel E3 ligase, LRR-interacting	-
CN228_RS04525	119.557	181.776	143.672	188.253	254.817	924.472	542.163	547.635	158.314	567.272	-1.83886	9.09379e-10	1.57031e-08	-	NC_999999999.1	901545	901784	+	240	protein_coding	hypothetical protein && -	-
CN228_RS03250	150.491	148.934	168.301	168.395	48.2728	52.5706	73.996	82.8852	159.03	64.4311	1.32643	9.27529e-10	1.59644e-08	-	NC_999999999.1	637827	638948	+	1122	protein_coding	DUF91 domain-containing protein && -	-
CN228_RS21780	627.883	320.781	369.441	436.875	916.392	955.245	1286.39	1456.41	438.745	1153.61	-1.39399	9.37324e-10	1.60806e-08	flgD	NC_999999999.1	4511577	4512266	-	690	protein_coding	flagellar hook assembly protein FlgD && PF03963:Flagellar hook capping protein - N-terminal region|PF13861:FlgD Tudor-like domain|PF13860:FlgD Ig-like domain	-
CN228_RS04970	203.999	181.012	188.826	208.111	105.251	88.4724	81.111	85.8454	195.487	90.1698	1.10356	9.49505e-10	1.62368e-08	-	NC_999999999.1	999360	1000697	-	1338	protein_coding	lytic murein transglycosylase && PF01471:Putative peptidoglycan binding domain|PF13406:Transglycosylase SLT domain	PG_binding_1
CN228_RS14385	6.6885	12.984	9.03079	9.53181	42.7333	34.6196	55.497	39.9625	9.55878	43.2031	-2.16722	9.93696e-10	1.69377e-08	-	NC_999999999.1	2928750	2929286	-	537	protein_coding	type 1 fimbrial protein && PF00419:Fimbrial protein	-
CN228_RS14940	518.359	400.977	328.392	415.428	786.609	798.816	859.492	883.616	415.789	832.133	-1.00041	1.04154e-09	1.76961e-08	gnd	NC_999999999.1	3046559	3047533	+	975	protein_coding	decarboxylating 6-phosphogluconate dehydrogenase && PF00393:6-phosphogluconate dehydrogenase, C-terminal domain|PF03446:NAD binding domain of 6-phosphogluconate dehydrogenase	NAD_binding_2
CN228_RS23995	17.5573	31.3144	18.8826	20.6523	177.264	75.6503	66.881	69.5644	22.1016	97.34	-2.15315	1.11465e-09	1.88776e-08	-	NC_999999999.1	4950355	4950636	-	282	protein_coding	type B 50S ribosomal protein L31 && -	-
CN228_RS24240	128.754	212.327	133.82	163.629	61.7259	56.4172	49.805	71.0445	159.632	59.7481	1.41836	1.11925e-09	1.8895e-08	lepB	NC_999999999.1	4996353	4997207	-	855	protein_coding	signal peptidase I && PF00717:Peptidase S24-like	Peptidase_S24
CN228_RS29150	173.065	174.138	159.27	155.686	83.0925	50.0061	71.15	75.4848	165.54	69.9334	1.23334	1.14485e-09	1.92655e-08	-	NC_999999999.1	6029918	6030613	+	696	protein_coding	cell division protein && PF05036:Sporulation related domain	-
CN228_RS03990	259.179	161.918	131.357	233.529	64.1	78.2147	68.304	35.5222	196.496	61.5352	1.66847	1.18195e-09	1.98268e-08	-	NC_999999999.1	779880	780929	-	1050	protein_coding	LLM class flavin-dependent oxidoreductase && PF00296:Luciferase-like monooxygenase	-
CN228_RS20535	96.1472	88.5967	117.4	107.233	238.99	242.337	183.567	214.614	102.344	219.877	-1.1077	1.20924e-09	2.02204e-08	-	NC_999999999.1	4220736	4221677	-	942	protein_coding	hypothetical protein && -	-
CN228_RS25755	57.6883	80.1953	85.382	100.878	5.5395	28.2086	11.384	23.6815	81.036	17.2034	2.28971	1.30874e-09	2.1815e-08	-	NC_999999999.1	5303691	5304506	-	816	protein_coding	NAD(P)-dependent oxidoreductase && PF01370:NAD dependent epimerase/dehydratase family	Epimerase
CN228_RS18610	80.262	134.423	119.863	123.119	39.5679	29.4908	38.421	50.3232	114.417	39.4507	1.54263	1.41967e-09	2.35897e-08	-	NC_999999999.1	3844343	3845320	+	978	protein_coding	alpha-L-glutamate ligase-like protein && PF14397:Sugar-transfer associated ATP-grasp	-
CN228_RS05005	406.326	350.568	403.102	299.458	204.962	166.687	160.799	165.77	364.863	174.555	1.0561	1.42607e-09	2.36218e-08	-	NC_999999999.1	1005077	1007683	-	2607	protein_coding	leucine--tRNA ligase && PF13603:Leucyl-tRNA synthetase, Domain 2|PF09334:tRNA synthetases class I (M)|PF08264:Anticodon-binding domain of tRNA|PF00133:tRNA synthetases class I (I, L, M and V)	-
CN228_RS23445	146.311	113.037	140.388	133.445	60.9345	57.6994	52.651	51.8033	133.295	55.772	1.24667	1.44457e-09	2.38535e-08	-	NC_999999999.1	4833638	4835470	+	1833	protein_coding	ABC transporter ATP-binding protein && PF00005:ABC transporter|PF00664:ABC transporter transmembrane region	ABC_tran
CN228_RS12575	123.737	100.817	64.8575	81.8147	258.774	228.233	207.758	213.133	92.8066	226.975	-1.29405	1.48772e-09	2.44895e-08	-	NC_999999999.1	2531976	2533577	+	1602	protein_coding	methyl-accepting chemotaxis protein && PF00015:Methyl-accepting chemotaxis protein (MCP) signalling domain	-
CN228_RS29815	409.67	303.215	281.596	354.266	124.243	141.043	133.762	192.412	337.187	147.865	1.19675	1.52204e-09	2.49766e-08	-	NC_999999999.1	6162722	6163372	-	651	protein_coding	hypothetical protein && -	-
Novel00059	586.916	1050.94	566.477	475.796	228.702	273.11	194.951	276.777	670.032	243.385	1.462	1.59786e-09	2.61396e-08	-	NC_999999999.1	1198894	1199393	+	500	-	PF02482:Sigma 54 modulation protein / S30EA ribosomal protein	-
CN228_RS03045	0	0	3.28392	1.58863	28.4889	24.362	24.191	17.7611	1.21814	23.7007	-4.30831	1.6183e-09	2.63922e-08	-	NC_999999999.1	600587	600991	-	405	protein_coding	biopolymer transporter ExbD && PF02472:Biopolymer transport protein ExbD/TolR	-
CN228_RS06170	132.098	69.5026	75.5303	61.9568	235.033	256.442	388.479	186.492	84.7719	266.611	-1.65331	1.82413e-09	2.96576e-08	-	NC_999999999.1	1230233	1230901	-	669	protein_coding	alginate biosynthesis protein AlgF && PF11182:Alginate O-acetyl transferase AlgF	-
CN228_RS09740	82.7702	47.3534	40.2281	75.4601	239.781	148.736	155.107	182.051	61.453	181.419	-1.56863	1.84246e-09	2.98638e-08	-	NC_999999999.1	1950705	1951433	-	729	protein_coding	hypothetical protein && PF09694:Bacterial protein of unknown function (Gcw_chp)	-
CN228_RS19390	263.36	230.657	218.381	293.897	439.203	592.38	466.744	528.393	251.574	506.68	-1.00842	1.87681e-09	3.03274e-08	-	NC_999999999.1	3996520	3996605	+	86	protein_coding	tRNA-Leu && -	-
CN228_RS20805	107.016	67.2113	89.4869	87.3749	172.516	196.178	202.066	230.895	87.7723	200.414	-1.1878	1.96759e-09	3.16974e-08	-	NC_999999999.1	4286256	4288184	-	1929	protein_coding	methyl-accepting chemotaxis protein && PF16591:Helical bimodular sensor domain|PF00015:Methyl-accepting chemotaxis protein (MCP) signalling domain|PF00672:HAMP domain	HAMP
CN228_RS18595	178.917	82.4866	151.061	108.821	41.942	46.1595	31.306	42.9227	130.321	40.5825	1.67793	2.00427e-09	3.21901e-08	-	NC_999999999.1	3841227	3841946	-	720	protein_coding	GntR family transcriptional regulator && PF07729:FCD domain|PF00392:Bacterial regulatory proteins, gntR family	FCD
CN228_RS16320	392.949	356.678	298.837	257.359	608.554	601.356	825.34	811.091	326.456	711.585	-1.1224	2.04107e-09	3.26818e-08	asd	NC_999999999.1	3347091	3348203	-	1113	protein_coding	aspartate-semialdehyde dehydrogenase && PF01118:Semialdehyde dehydrogenase, NAD binding domain|PF02774:Semialdehyde dehydrogenase, dimerisation domain	-
Novel00170	64.3768	109.218	32.0183	77.0488	386.183	200.025	186.413	282.698	70.6656	263.829	-1.90251	2.08635e-09	3.3306e-08	-	NC_999999999.1	3557884	3558152	-	269	-	-	-
CN228_RS26565	1004.95	677.46	778.29	696.616	446.326	330.81	290.292	368.543	789.328	358.993	1.13239	2.10234e-09	3.34602e-08	ptsP	NC_999999999.1	5473650	5476517	-	2868	protein_coding	phosphoenolpyruvate--protein phosphotransferase && PF00359:Phosphoenolpyruvate-dependent sugar phosphotransferase system, EIIA 2|PF05524:PEP-utilising enzyme, N-terminal|PF00391:PEP-utilising enzyme, mobile domain|PF00381:PTS HPr component phosphorylation site|PF02896:PEP-utilising enzyme, TIM barrel domain	PTS_EIIA_2
CN228_RS00550	415.523	651.492	607.526	551.256	193.091	270.546	261.832	282.698	556.449	252.042	1.14859	2.26161e-09	3.58869e-08	uvrD	NC_999999999.1	120508	122691	-	2184	protein_coding	DNA helicase II && PF00580:UvrD/REP helicase N-terminal domain|PF13361:UvrD-like helicase C-terminal domain	UvrD-helicase
CN228_RS00120	449.801	626.287	500.798	437.669	246.904	273.11	247.602	242.735	503.639	252.588	0.99603	2.3391e-09	3.70053e-08	-	NC_999999999.1	25748	34582	+	8835	protein_coding	filamentous hemagglutinin N-terminal domain-containing protein && PF13332:Haemagluttinin repeat|PF05860:haemagglutination activity domain|PF04830:Possible hemagglutinin (DUF637)	-
CN228_RS10010	180.589	132.131	155.986	178.721	60.9345	69.2393	61.189	84.3653	161.857	68.932	1.24079	2.37336e-09	3.74353e-08	-	NC_999999999.1	2000696	2001364	-	669	protein_coding	ABC transporter ATP-binding protein && PF00005:ABC transporter	ABC_tran
CN228_RS07585	153.835	156.572	162.554	166.012	48.2728	82.0614	78.265	63.644	159.743	68.0608	1.24953	2.69636e-09	4.24034e-08	-	NC_999999999.1	1542081	1542617	+	537	protein_coding	chemotaxis protein CheW && PF01584:CheW-like domain	-
CN228_RS25590	592.768	454.44	451.54	468.647	257.983	235.926	276.062	260.496	491.849	257.617	0.933313	3.11612e-09	4.88593e-08	recN	NC_999999999.1	5275618	5277291	+	1674	protein_coding	DNA repair protein RecN && PF02463:RecF/RecN/SMC N terminal domain	SMC_N
CN228_RS06185	61.0325	62.6287	31.1973	58.7795	143.236	150.018	170.76	115.447	53.4095	144.865	-1.43876	3.21967e-09	5.03335e-08	-	NC_999999999.1	1233846	1234982	-	1137	protein_coding	mannuronate-specific alginate lyase && PF05426:Alginate lyase	-
CN228_RS05975	109.524	70.2664	79.6352	92.1408	181.221	174.38	216.296	236.815	87.8916	202.178	-1.19869	3.25412e-09	5.07221e-08	wecB	NC_999999999.1	1193015	1194265	-	1251	protein_coding	UDP-N-acetylglucosamine 2-epimerase (non-hydrolyzing) && PF02350:UDP-N-acetylglucosamine 2-epimerase	-
CN228_RS23770	752.456	967.69	640.365	916.642	1468.76	1556.6	1687.68	1636.98	819.288	1587.51	-0.953583	3.29195e-09	5.11607e-08	-	NC_999999999.1	4904181	4904399	-	219	protein_coding	hypothetical protein && -	-
CN228_RS27320	180.589	143.588	130.536	169.19	53.021	61.546	62.612	82.8852	155.976	65.0161	1.27814	3.37175e-09	5.22473e-08	-	NC_999999999.1	5623654	5624994	+	1341	protein_coding	sigma-54-dependent Fis family transcriptional regulator && PF02954:Bacterial regulatory protein, Fis family|PF00072:Response regulator receiver domain|PF00158:Sigma-54 interaction domain	Sigma54_activat
CN228_RS15515	29.2622	7.63765	17.2406	19.8579	154.315	82.0614	56.92	63.644	18.4996	89.235	-2.28975	3.46626e-09	5.35547e-08	-	NC_999999999.1	3178116	3178787	-	672	protein_coding	GNAT family N-acetyltransferase && -	-
CN228_RS19515	24.2458	10.6927	18.0616	23.8295	61.7259	55.135	64.035	87.3255	19.2074	67.0553	-1.80155	3.63587e-09	5.60115e-08	-	NC_999999999.1	4025423	4026211	-	789	protein_coding	hypothetical protein && -	-
CN228_RS30040	421.375	387.229	387.503	334.408	766.034	642.387	637.504	848.093	382.629	723.505	-0.919492	4.14843e-09	6.37218e-08	-	NC_999999999.1	6208800	6210824	-	2025	protein_coding	methyl-accepting chemotaxis protein && PF17201:Cache 3/Cache 2 fusion domain|PF00015:Methyl-accepting chemotaxis protein (MCP) signalling domain|PF00672:HAMP domain	HAMP
CN228_RS07565	237.442	172.611	207.708	251.004	428.124	479.546	388.479	421.827	217.191	429.494	-0.984688	4.69048e-09	7.1839e-08	-	NC_999999999.1	1531017	1533098	-	2082	protein_coding	response regulator && PF02518:Histidine kinase-, DNA gyrase B-, and HSP90-like ATPase|PF00072:Response regulator receiver domain|PF08447:PAS fold	Response_reg
CN228_RS25760	279.245	309.325	290.627	274.834	118.704	126.939	173.606	153.93	288.508	143.295	1.02037	5.04041e-09	7.69755e-08	rfbG	NC_999999999.1	5304503	5305585	-	1083	protein_coding	CDP-glucose 4%2C6-dehydratase && PF16363:GDP-mannose 4,6 dehydratase	-
CN228_RS09815	113.704	109.982	73.0673	114.382	204.17	259.006	227.68	216.094	102.784	226.738	-1.13896	5.22097e-09	7.95033e-08	-	NC_999999999.1	1960092	1961105	+	1014	protein_coding	ABC transporter substrate-binding protein && PF04069:Substrate binding domain of ABC-type glycine betaine transport system	-
CN228_RS25150	825.193	780.568	830.833	745.07	247.695	289.779	485.243	386.304	795.416	352.255	1.18066	5.34519e-09	8.11608e-08	rpsI	NC_999999999.1	5189758	5190150	-	393	protein_coding	30S ribosomal protein S9 && PF00380:Ribosomal protein S9/S16	-
CN228_RS28460	79.4259	153.517	87.845	87.3749	10.2876	26.9264	39.844	26.6417	102.041	25.9249	2.02073	7.62781e-09	1.15488e-07	-	NC_999999999.1	5892689	5893291	+	603	protein_coding	DcrB-related protein && PF08786:DcrB	-
CN228_RS16350	3588.38	8832.18	4137.74	4379.07	15098.3	13479.9	12235	15877	5234.34	14172.5	-1.43698	7.76239e-09	1.1719e-07	-	NC_999999999.1	3354903	3355346	-	444	protein_coding	Hsp20 family protein && PF00011:Hsp20/alpha crystallin family	-
CN228_RS15575	253.327	245.932	231.517	270.862	391.722	479.546	479.551	458.829	250.41	452.412	-0.850186	7.83718e-09	1.17982e-07	nfuA	NC_999999999.1	3191926	3192519	-	594	protein_coding	Fe-S biogenesis protein NfuA && PF01521:Iron-sulphur cluster biosynthesis|PF01106:NifU-like domain	-
CN228_RS25390	52.6719	62.6287	64.8575	53.2193	12.6617	17.9509	22.768	17.7611	58.3444	17.7854	1.75135	8.03229e-09	1.20576e-07	mreC	NC_999999999.1	5231780	5232907	-	1128	protein_coding	rod shape-determining protein MreC && PF04085:rod shape-determining protein MreC	-
CN228_RS25555	658.817	526.234	537.743	457.527	1809.83	973.196	1165.44	1074.55	545.08	1255.75	-1.20592	8.37609e-09	1.2538e-07	carB	NC_999999999.1	5265751	5268972	-	3222	protein_coding	carbamoyl-phosphate synthase large subunit && PF02787:Carbamoyl-phosphate synthetase large chain, oligomerisation domain|PF02142:MGS-like domain|PF02786:Carbamoyl-phosphate synthase L chain, ATP binding domain	CPSase_L_D2
CN228_RS29440	190.622	236.003	207.708	189.842	74.3876	117.963	59.766	94.726	206.044	86.7107	1.2533	8.41731e-09	1.25641e-07	-	NC_999999999.1	6089919	6093020	-	3102	protein_coding	efflux RND transporter permease subunit && PF00873:AcrB/AcrD/AcrF family	ACR_tran
CN228_RS14915	387.933	293.286	304.584	307.401	535.749	573.147	661.695	710.445	323.301	620.259	-0.937962	8.61359e-09	1.28209e-07	malQ	NC_999999999.1	3039335	3041413	-	2079	protein_coding	4-alpha-glucanotransferase && PF02446:4-alpha-glucanotransferase	-
CN228_RS09985	140.458	111.51	98.5177	145.36	270.644	279.522	223.411	261.977	123.961	258.888	-1.06444	8.68197e-09	1.28864e-07	ngg	NC_999999999.1	1992825	1994573	-	1749	protein_coding	N-acetylglutaminylglutamine synthetase && PF02955:Prokaryotic glutathione synthetase, ATP-grasp domain|PF00583:Acetyltransferase (GNAT) family	Acetyltransf_1
CN228_RS16135	282.589	163.446	209.35	203.345	538.123	370.558	465.321	541.714	214.683	478.929	-1.15924	8.83491e-09	1.30767e-07	sdhC	NC_999999999.1	3315647	3316021	-	375	protein_coding	succinate dehydrogenase%2C cytochrome b556 subunit && PF01127:Succinate dehydrogenase/Fumarate reductase transmembrane subunit	-
CN228_RS13505	15.8852	22.1492	28.7343	20.6523	65.6827	66.6749	71.15	56.2435	21.8552	64.9378	-1.572	9.09518e-09	1.34243e-07	sfnG	NC_999999999.1	2731217	2732317	+	1101	protein_coding	dimethyl sulfone monooxygenase SfnG && PF00296:Luciferase-like monooxygenase	-
CN228_RS32350	53.508	64.1563	54.1847	71.4886	15.8272	17.9509	17.076	25.1616	60.8344	19.0039	1.70433	1.01172e-08	1.48912e-07	rsmG	NC_999999999.1	6667068	6667712	-	645	protein_coding	16S rRNA (guanine(527)-N(7))-methyltransferase RsmG && PF02527:rRNA small subunit methyltransferase G	-
CN228_RS23185	113.704	126.021	133.82	128.679	45.1074	57.6994	61.189	59.2037	125.556	55.7999	1.1878	1.07511e-08	1.57802e-07	-	NC_999999999.1	4773126	4773860	+	735	protein_coding	4'-phosphopantetheinyl transferase superfamily protein && PF01648:4'-phosphopantetheinyl transferase superfamily	ACPS
CN228_RS01055	244.966	186.359	229.875	234.324	450.282	371.841	422.631	571.316	223.881	454.018	-1.01935	1.08848e-08	1.59322e-07	fdhD	NC_999999999.1	232434	233270	-	837	protein_coding	formate dehydrogenase accessory sulfurtransferase FdhD && PF02634:FdhD/NarQ family	-
CN228_RS11330	205.671	149.698	109.19	127.885	415.463	283.368	352.904	337.461	148.111	347.299	-1.23239	1.10581e-08	1.61412e-07	-	NC_999999999.1	2267714	2268193	+	480	protein_coding	chemotaxis protein CheW && PF01584:CheW-like domain	-
CN228_RS27645	276.737	279.538	215.918	197.785	106.833	71.8037	133.762	97.6862	242.494	102.521	1.24278	1.13196e-08	1.64774e-07	-	NC_999999999.1	5691299	5692276	+	978	protein_coding	hypothetical protein && -	-
CN228_RS00615	64.3768	113.037	108.369	88.1692	226.328	203.871	216.296	192.412	93.4882	209.727	-1.16656	1.14018e-08	1.65515e-07	-	NC_999999999.1	135701	137152	-	1452	protein_coding	alanine:cation symporter family protein && PF01235:Sodium:alanine symporter family	-
CN228_RS06370	128.754	136.714	117.4	137.417	56.1864	55.135	51.228	71.0445	130.071	58.3985	1.16145	1.2454e-08	1.80247e-07	lptF	NC_999999999.1	1278196	1279323	+	1128	protein_coding	LPS export ABC transporter permease LptF && PF03739:Predicted permease YjgP/YjgQ family	-
CN228_RS15245	73.5735	49.6447	40.2281	45.2761	106.833	141.043	145.146	137.649	52.1806	132.668	-1.34114	1.2485e-08	1.80247e-07	-	NC_999999999.1	3109847	3110698	-	852	protein_coding	DUF1989 domain-containing protein && PF09347:Domain of unknown function (DUF1989)	-
CN228_RS11395	44.3113	61.1012	41.87	30.9784	85.4666	123.092	180.721	146.529	44.5652	133.952	-1.57648	1.27378e-08	1.83397e-07	-	NC_999999999.1	2278007	2278258	-	252	protein_coding	type II toxin-antitoxin system Phd/YefM family antitoxin && -	-
CN228_RS02380	775.03	745.435	703.581	742.687	470.066	341.068	411.247	441.068	741.683	415.862	0.832408	1.34837e-08	1.93609e-07	-	NC_999999999.1	488555	491335	-	2781	protein_coding	LPS-assembly protein LptD && PF04453:Organic solvent tolerance protein|PF03968:OstA-like protein	-
CN228_RS00690	123.737	98.5257	70.6044	99.2897	269.853	179.509	266.101	207.213	98.0392	230.669	-1.23765	1.3586e-08	1.94548e-07	phoU	NC_999999999.1	153381	154142	+	762	protein_coding	phosphate signaling complex protein PhoU && PF01895:PhoU domain	PhoU
CN228_RS07160	299.31	323.073	297.195	233.529	76.7617	117.963	152.261	140.609	288.277	121.899	1.257	1.37755e-08	1.9673e-07	secD	NC_999999999.1	1447242	1449110	+	1869	protein_coding	protein translocase subunit SecD && PF07549:SecD/SecF GG Motif|PF02355:Protein export membrane protein|PF13721:SecD export protein N-terminal TM region	-
CN228_RS01895	247.474	211.563	191.289	255.77	101.294	108.988	101.033	128.768	226.524	110.021	1.04752	1.40912e-08	2.00695e-07	-	NC_999999999.1	378282	379157	-	876	protein_coding	endonuclease && PF03372:Endonuclease/Exonuclease/phosphatase family	Exo_endo_phos
CN228_RS14360	40.967	44.2984	41.0491	41.3045	78.3444	103.859	116.686	111.007	41.9047	102.474	-1.27694	1.48822e-08	2.11391e-07	-	NC_999999999.1	2922470	2923108	-	639	protein_coding	response regulator transcription factor && PF00196:Bacterial regulatory proteins, luxR family|PF00072:Response regulator receiver domain	Response_reg
CN228_RS12005	298.474	300.923	290.627	270.068	158.272	135.914	179.298	125.808	290.023	149.823	0.950185	1.50514e-08	2.13221e-07	mfd	NC_999999999.1	2379993	2383445	-	3453	protein_coding	transcription-repair coupling factor && PF02559:CarD-like/TRCF domain|PF03461:TRCF domain|PF00270:DEAD/DEAH box helicase|PF00271:Helicase conserved C-terminal domain	DEAD
CN228_RS09585	211.524	203.925	188.826	174.75	56.9777	92.319	109.571	79.925	194.756	84.6982	1.21908	1.53472e-08	2.1683e-07	-	NC_999999999.1	1920578	1922176	-	1599	protein_coding	glycoside hydrolase family 28 protein && PF00295:Glycosyl hydrolases family 28	-
Novel00164	37.6228	34.3694	30.3763	23.8295	253.234	98.7301	102.456	63.644	31.5495	129.516	-2.05192	1.53966e-08	2.16949e-07	-	NC_999999999.1	3427931	3428034	+	104	-	-	-
CN228_RS04725	99.4914	111.51	137.104	111.999	56.1864	43.5951	45.536	44.4028	115.026	47.4301	1.26218	1.54835e-08	2.17592e-07	-	NC_999999999.1	945092	946435	-	1344	protein_coding	DUF3426 domain-containing protein && PF13719:zinc-ribbon domain|PF11906:Protein of unknown function (DUF3426)	-
CN228_RS28065	276.737	302.451	350.559	324.876	132.948	180.791	167.914	165.77	313.656	161.856	0.962213	1.69379e-08	2.37401e-07	mutL	NC_999999999.1	5784593	5786536	-	1944	protein_coding	DNA mismatch repair endonuclease MutL && PF08676:MutL C terminal dimerisation domain|PF13589:Histidine kinase-, DNA gyrase B-, and HSP90-like ATPase|PF01119:DNA mismatch repair protein, C-terminal domain	-
CN228_RS32555	603.637	781.332	702.76	764.928	1065.96	1682.26	1333.35	1648.82	713.164	1432.6	-1.00495	1.70287e-08	2.38041e-07	-	NC_999999999.1	6701112	6701456	-	345	protein_coding	hypothetical protein && -	-
CN228_RS14870	72.7374	49.6447	42.691	42.8931	126.617	96.1657	177.875	176.131	51.9916	144.197	-1.46747	1.93962e-08	2.70421e-07	-	NC_999999999.1	3028716	3029324	+	609	protein_coding	FMN-dependent NADH-azoreductase && PF02525:Flavodoxin-like fold	Flavodoxin_2
CN228_RS28450	586.08	617.886	609.989	559.199	244.529	326.963	382.787	298.979	593.288	313.315	0.926819	1.97296e-08	2.74345e-07	mscK	NC_999999999.1	5886899	5890288	+	3390	protein_coding	mechanosensitive channel MscK && PF12795:Mechanosensitive ion channel porin domain|PF00924:Mechanosensitive ion channel|PF12794:Mechanosensitive ion channel inner membrane domain 1	-
CN228_RS21590	453.982	488.81	426.089	442.435	238.199	242.337	261.832	290.098	452.829	258.117	0.815356	1.99072e-08	2.76088e-07	topA	NC_999999999.1	4464038	4466647	-	2610	protein_coding	type I DNA topoisomerase && PF01751:Toprim domain|PF01396:Topoisomerase DNA binding C4 zinc finger|PF01131:DNA topoisomerase|PF08272:Topoisomerase I zinc-ribbon-like	Topoisom_bac
CN228_RS16810	101.164	73.3214	66.4995	96.1124	267.479	185.92	179.298	165.77	84.2742	199.617	-1.2532	2.04932e-08	2.83472e-07	-	NC_999999999.1	3447999	3448298	+	300	protein_coding	hypothetical protein && -	-
CN228_RS29675	9.19668	12.984	6.56785	14.2977	48.2728	52.5706	34.152	35.5222	10.7616	42.6294	-1.99162	2.08287e-08	2.86805e-07	-	NC_999999999.1	6136354	6137712	+	1359	protein_coding	HNH endonuclease && PF06958:S-type Pyocin	-
CN228_RS03175	378.736	383.41	390.787	436.08	231.076	161.558	227.68	216.094	397.253	209.102	0.92363	2.08428e-08	2.86805e-07	dxs	NC_999999999.1	622401	624296	-	1896	protein_coding	1-deoxy-D-xylulose-5-phosphate synthase && PF02779:Transketolase, pyrimidine binding domain|PF13292:1-deoxy-D-xylulose-5-phosphate synthase|PF02780:Transketolase, C-terminal domain	-
CN228_RS20910	158.016	98.5257	91.9499	116.765	345.823	203.871	307.368	260.496	116.314	279.39	-1.26832	2.11204e-08	2.8987e-07	-	NC_999999999.1	4309717	4311351	+	1635	protein_coding	methyl-accepting chemotaxis protein && PF00015:Methyl-accepting chemotaxis protein (MCP) signalling domain|PF17200:Single Cache domain 2|PF00672:HAMP domain	HAMP
CN228_RS20925	13.377	19.8579	20.5245	15.092	56.9777	57.6994	52.651	45.8829	17.2129	53.3028	-1.63493	2.21621e-08	3.0338e-07	-	NC_999999999.1	4313569	4315185	+	1617	protein_coding	inorganic phosphate transporter && PF01384:Phosphate transporter family	-
CN228_RS13365	209.016	95.4706	108.369	154.892	608.554	292.344	372.826	362.623	141.937	409.087	-1.53142	2.22602e-08	3.03935e-07	-	NC_999999999.1	2698151	2699077	-	927	protein_coding	alpha/beta hydrolase && PF00561:alpha/beta hydrolase fold	Abhydrolase_1
CN228_RS07460	42.6392	80.1953	70.6044	65.9283	15.8272	24.362	18.499	19.2412	64.8418	19.4823	1.75211	2.28973e-08	3.11828e-07	-	NC_999999999.1	1508105	1509352	-	1248	protein_coding	DUF21 domain-containing protein && PF01595:Domain of unknown function DUF21|PF00571:CBS domain|PF03471:Transporter associated domain	CBS
CN228_RS02490	44.3113	52.6998	32.0183	42.8931	5.5395	14.1043	11.384	8.88056	42.9806	9.97709	2.15969	2.33493e-08	3.17166e-07	-	NC_999999999.1	511174	511611	+	438	protein_coding	hypothetical protein && -	-
CN228_RS25395	1059.29	1027.26	1016.37	1050.88	290.428	423.129	563.508	594.997	1038.45	468.016	1.15479	2.45645e-08	3.32817e-07	-	NC_999999999.1	5233090	5234127	-	1038	protein_coding	rod shape-determining protein && PF06723:MreB/Mbl protein	-
CN228_RS21000	220.72	301.687	243.01	231.941	118.704	108.988	140.877	127.288	249.34	123.964	1.01263	2.46282e-08	3.32827e-07	-	NC_999999999.1	4330809	4332401	+	1593	protein_coding	LysM peptidoglycan-binding domain-containing protein && PF01464:Transglycosylase SLT domain|PF06474:MltD lipid attachment motif|PF01476:LysM domain	LysM
CN228_RS30965	163.868	206.98	214.276	201.757	72.0135	121.81	76.842	65.1241	196.72	83.9474	1.23082	2.57531e-08	3.47141e-07	-	NC_999999999.1	6388552	6391398	+	2847	protein_coding	class I adenylate cyclase && PF01295:Adenylate cyclase, class-I|PF12633:Adenylate cyclase NT domain	-
CN228_RS21095	140.458	104.636	100.981	104.85	275.392	183.356	256.14	239.775	112.731	238.666	-1.08578	3.15576e-08	4.24301e-07	-	NC_999999999.1	4354698	4356470	-	1773	protein_coding	carbohydrate ABC transporter substrate-binding protein && PF13416:Bacterial extracellular solute-binding protein	-
CN228_RS12440	137.95	76.3765	111.653	91.3465	333.162	203.871	268.947	208.693	104.332	253.668	-1.28843	3.22714e-08	4.32797e-07	-	NC_999999999.1	2504629	2506257	-	1629	protein_coding	methyl-accepting chemotaxis protein && PF12729:Four helix bundle sensory module for signal transduction|PF00015:Methyl-accepting chemotaxis protein (MCP) signalling domain	-
CN228_RS32040	666.342	539.982	275.85	490.888	1751.27	1077.06	1060.14	1232.92	493.265	1280.35	-1.37711	3.2762e-08	4.38265e-07	-	NC_999999999.1	6609890	6610321	+	432	protein_coding	OsmC family protein && PF02566:OsmC-like protein	-
CN228_RS12190	659.653	910.408	741.346	832.445	356.111	405.178	369.98	506.192	785.963	409.365	0.944286	3.33692e-08	4.4526e-07	-	NC_999999999.1	2417753	2418184	+	432	protein_coding	universal stress protein && PF00582:Universal stress protein family	Usp
CN228_RS02175	617.014	562.895	467.959	490.094	282.515	201.307	320.175	272.337	534.49	269.083	0.990187	3.4059e-08	4.53319e-07	-	NC_999999999.1	439405	440595	-	1191	protein_coding	methionine adenosyltransferase && PF00438:S-adenosylmethionine synthetase, N-terminal domain|PF02773:S-adenosylmethionine synthetase, C-terminal domain|PF02772:S-adenosylmethionine synthetase, central domain	-
CN228_RS04325	76.9177	77.904	77.9932	97.701	26.9062	25.6442	32.729	41.4426	82.629	31.6805	1.40507	3.74095e-08	4.96663e-07	-	NC_999999999.1	855101	856954	-	1854	protein_coding	DUF4105 domain-containing protein && PF13387:Domain of unknown function (DUF4105)	-
CN228_RS16155	66.885	57.2824	70.6044	62.7511	199.422	160.276	106.725	139.129	64.3807	151.388	-1.24542	3.76792e-08	4.9899e-07	-	NC_999999999.1	3318759	3319340	-	582	protein_coding	hypothetical protein && -	-
CN228_RS26290	114.541	108.455	189.647	142.977	30.0716	61.546	55.497	53.2834	138.905	50.0995	1.49301	4.1347e-08	5.46194e-07	-	NC_999999999.1	5418159	5418503	-	345	protein_coding	alkylphosphonate utilization protein && PF03831:PhnA domain|PF08274:PhnA Zinc-Ribbon	-
CN228_RS30000	194.803	214.618	151.881	197.785	108.416	43.5951	52.651	71.0445	189.772	68.9266	1.4383	4.49225e-08	5.91946e-07	-	NC_999999999.1	6202665	6203501	-	837	protein_coding	23S rRNA (adenine(2030)-N(6))-methyltransferase RlmJ && PF04378:Ribosomal RNA large subunit methyltransferase D, RlmJ	-
CN228_RS24685	131.262	146.643	110.832	117.559	257.191	201.307	264.678	309.339	126.574	258.129	-1.02573	4.55338e-08	5.98509e-07	-	NC_999999999.1	5098765	5099166	-	402	protein_coding	hypothetical protein && -	-
CN228_RS07310	40.131	59.5737	63.2155	64.3397	15.8272	21.7975	15.653	16.281	56.815	17.3897	1.71413	4.7511e-08	6.22949e-07	-	NC_999999999.1	1474364	1475188	-	825	protein_coding	M23 family metallopeptidase && PF01551:Peptidase family M23	Peptidase_M23
CN228_RS05025	107.852	139.005	115.758	119.942	41.942	73.0859	35.575	37.0023	120.639	46.9013	1.36241	5.49902e-08	7.19228e-07	lnt	NC_999999999.1	1009238	1010758	-	1521	protein_coding	apolipoprotein N-acyltransferase && PF00795:Carbon-nitrogen hydrolase	CN_hydrolase
CN228_RS25800	337.769	291.758	316.078	326.464	581.648	496.215	532.202	720.805	318.017	582.718	-0.873038	5.51298e-08	7.19274e-07	-	NC_999999999.1	5315633	5317690	-	2058	protein_coding	methyl-accepting chemotaxis protein && PF00015:Methyl-accepting chemotaxis protein (MCP) signalling domain	-
CN228_RS15290	61.0325	65.6838	63.2155	76.2545	122.66	138.479	138.031	192.412	66.5466	147.896	-1.14331	5.5336e-08	7.20185e-07	-	NC_999999999.1	3119790	3120476	-	687	protein_coding	hypothetical protein && -	-
CN228_RS19265	245.802	171.083	172.406	206.523	322.083	397.485	422.631	432.187	198.954	393.596	-0.981274	5.54856e-08	7.20359e-07	treS	NC_999999999.1	3969642	3971705	-	2064	protein_coding	maltose alpha-D-glucosyltransferase && -	-
CN228_RS02130	81.098	106.163	73.0673	89.7579	35.6111	39.7485	32.729	28.1218	87.5216	34.0526	1.35426	5.62784e-08	7.28107e-07	-	NC_999999999.1	424557	427457	-	2901	protein_coding	type VI secretion system tip protein VgrG && PF13296:Putative type VI secretion system Rhs element Vgr|PF10106:Uncharacterized protein conserved in bacteria (DUF2345)|PF05954:Phage late control gene D protein (GPD)	-
CN228_RS16295	20.0655	19.8579	19.7035	16.6807	83.0925	66.6749	49.805	39.9625	19.0769	59.8837	-1.67205	5.64738e-08	7.28107e-07	-	NC_999999999.1	3342543	3343853	-	1311	protein_coding	MFS transporter && PF07690:Major Facilitator Superfamily	MFS_1
CN228_RS11530	233.261	206.217	195.393	200.168	97.337	88.4724	128.07	108.047	208.76	105.482	0.991798	5.64958e-08	7.28107e-07	pyrF	NC_999999999.1	2306536	2307234	+	699	protein_coding	orotidine-5'-phosphate decarboxylase && PF00215:Orotidine 5'-phosphate decarboxylase / HUMPS family	-
CN228_RS19790	27.5901	35.1332	20.5245	21.4466	66.474	67.9571	64.035	103.607	26.1736	75.5182	-1.51849	6.66295e-08	8.56619e-07	poxB	NC_999999999.1	4082057	4083775	-	1719	protein_coding	ubiquinone-dependent pyruvate dehydrogenase && PF02775:Thiamine pyrophosphate enzyme, C-terminal TPP binding domain|PF02776:Thiamine pyrophosphate enzyme, N-terminal TPP binding domain|PF00205:Thiamine pyrophosphate enzyme, central domain	TPP_enzyme_N
CN228_RS25745	189.786	187.886	159.27	128.679	49.8555	74.3681	88.226	74.0047	166.406	71.6136	1.23464	7.01316e-08	8.99454e-07	rfbF	NC_999999999.1	5301925	5302692	-	768	protein_coding	glucose-1-phosphate cytidylyltransferase && PF00483:Nucleotidyl transferase	-
CN228_RS11105	157.18	103.872	103.444	127.091	54.6037	37.1841	49.805	59.2037	122.897	50.1991	1.28897	7.24408e-08	9.26821e-07	-	NC_999999999.1	2223596	2224813	-	1218	protein_coding	glycosyltransferase family 4 protein && PF13579:Glycosyl transferase 4-like domain|PF13692:Glycosyl transferases group 1	-
CN228_RS23035	156.344	150.462	151.061	173.161	59.3518	84.6258	78.265	84.3653	157.757	76.652	1.05772	7.37521e-08	9.41319e-07	-	NC_999999999.1	4747115	4748188	-	1074	protein_coding	AI-2E family transporter && PF01594:AI-2E family transporter	-
CN228_RS14060	30.9343	24.4405	34.4812	43.6875	66.474	98.7301	93.918	93.2459	33.3859	88.092	-1.39024	7.48195e-08	9.52641e-07	-	NC_999999999.1	2867565	2868704	+	1140	protein_coding	alcohol dehydrogenase catalytic domain-containing protein && PF08240:Alcohol dehydrogenase GroES-like domain|PF00107:Zinc-binding dehydrogenase|PF13823:Alcohol dehydrogenase GroES-associated	ADH_N
CN228_RS25560	530.9	384.938	412.132	425.754	709.056	757.785	821.071	784.449	438.431	768.091	-0.808201	7.9096e-08	1.00467e-06	carA	NC_999999999.1	5269108	5270244	-	1137	protein_coding	glutamine-hydrolyzing carbamoyl-phosphate synthase small subunit && PF00988:Carbamoyl-phosphate synthase small chain, CPSase domain|PF00117:Glutamine amidotransferase class-I	GATase
CN228_RS29360	172.229	158.099	162.554	195.402	89.4234	62.8282	99.61	74.0047	172.071	81.4666	1.07452	8.25297e-08	1.04577e-06	-	NC_999999999.1	6075335	6076042	+	708	protein_coding	DNA-directed RNA polymerase sigma-70 factor && PF10099:Anti-sigma-K factor rskA	-
CN228_RS23040	140.458	119.147	106.728	110.41	201.005	220.54	254.717	319.7	119.186	248.99	-1.05699	8.42812e-08	1.06541e-06	-	NC_999999999.1	4748228	4749328	-	1101	protein_coding	DUF2066 domain-containing protein && PF09839:Uncharacterized protein conserved in bacteria (DUF2066)	-
CN228_RS14250	129.59	142.824	137.925	119.148	218.415	256.442	264.678	233.855	132.372	243.347	-0.874765	9.13984e-08	1.15262e-06	-	NC_999999999.1	2901496	2904438	+	2943	protein_coding	EAL domain-containing protein && PF00990:Diguanylate cyclase, GGDEF domain|PF00563:EAL domain|PF13185:GAF domain	EAL
CN228_RS18605	107.852	118.384	109.19	123.914	41.1506	52.5706	54.074	62.1639	114.835	52.4898	1.15094	9.3734e-08	1.17926e-06	-	NC_999999999.1	3842802	3844343	+	1542	protein_coding	inactive transglutaminase family protein && PF14400:Inactive transglutaminase fused to 7 transmembrane helices|PF14402:7 transmembrane helices usually fused to an inactive transglutaminase	-
CN228_RS02350	34.2786	67.2113	36.9441	71.4886	16.6185	11.5399	7.115	13.3208	52.4806	12.1486	2.07489	9.46267e-08	1.18654e-06	glpE	NC_999999999.1	483750	484070	-	321	protein_coding	thiosulfate sulfurtransferase GlpE && PF00581:Rhodanese-like domain	Rhodanese
CN228_RS11300	1778.3	1159.4	1301.25	1370.2	2560.04	2200.27	3106.41	2801.82	1402.29	2667.13	-0.92739	9.47617e-08	1.18654e-06	-	NC_999999999.1	2260756	2263008	+	2253	protein_coding	chemotaxis protein CheA && PF01627:Hpt domain|PF02895:Signal transducing histidine kinase, homodimeric domain|PF02518:Histidine kinase-, DNA gyrase B-, and HSP90-like ATPase|PF01584:CheW-like domain	Hpt
CN228_RS18290	40.967	19.0941	25.4504	36.5386	74.3876	100.012	99.61	69.5644	30.5125	85.8936	-1.49285	9.54799e-08	1.19109e-06	-	NC_999999999.1	3777772	3778806	+	1035	protein_coding	HAMP domain-containing histidine kinase && PF02518:Histidine kinase-, DNA gyrase B-, and HSP90-like ATPase|PF00672:HAMP domain|PF00512:His Kinase A (phospho-acceptor) domain	HATPase_c
CN228_RS32190	107.852	129.84	130.536	123.119	55.395	60.2638	65.458	38.4824	122.837	54.8998	1.15815	9.55756e-08	1.19109e-06	-	NC_999999999.1	6635598	6636839	+	1242	protein_coding	spore maturation protein && PF07670:Nucleoside recognition	-
CN228_RS17055	254.163	178.721	202.782	197.785	448.7	309.012	462.475	432.187	208.363	413.094	-0.988517	9.92825e-08	1.23437e-06	-	NC_999999999.1	3518684	3520681	+	1998	protein_coding	methyl-accepting chemotaxis protein && PF00015:Methyl-accepting chemotaxis protein (MCP) signalling domain|PF02743:Cache domain	Cache_1
CN228_RS08075	193.966	232.948	234.801	247.033	115.538	137.196	113.84	111.007	227.187	119.395	0.928369	9.9886e-08	1.23896e-06	mprF	NC_999999999.1	1646921	1649563	-	2643	protein_coding	bifunctional lysylphosphatidylglycerol flippase/synthetase MprF && PF09924:Uncharacterised conserved protein (DUF2156)|PF03706:Lysylphosphatidylglycerol synthase TM region	-
CN228_RS04880	407.162	433.819	412.132	401.925	266.688	202.589	229.103	250.136	413.759	237.129	0.799305	1.00804e-07	1.24742e-06	-	NC_999999999.1	982670	984697	-	2028	protein_coding	membrane protein && PF09977:Putative Tad-like Flp pilus-assembly	-
CN228_RS11075	7.52456	6.87389	6.56785	7.14886	45.8987	25.6442	27.037	26.6417	7.02879	31.3054	-2.18263	1.01084e-07	1.24797e-06	-	NC_999999999.1	2216669	2217829	-	1161	protein_coding	TDT family transporter && PF03595:Voltage-dependent anion channel	C4dic_mal_tran
CN228_RS22465	77.7538	85.5417	91.1289	83.4033	35.6111	37.1841	35.575	35.5222	84.4569	35.9731	1.23184	1.01454e-07	1.24961e-06	-	NC_999999999.1	4642586	4644040	+	1455	protein_coding	TrkH family potassium uptake protein && PF02386:Cation transport protein	-
CN228_RS26440	483.244	707.246	625.588	702.177	1341.35	1074.49	1011.75	1383.89	629.564	1202.87	-0.9343	1.08835e-07	1.33741e-06	-	NC_999999999.1	5449208	5449552	+	345	protein_coding	hypothetical protein && -	-
CN228_RS26560	213.196	170.32	173.227	156.481	102.876	67.9571	82.534	81.4051	178.306	83.6932	1.07808	1.10565e-07	1.35552e-06	pfkB	NC_999999999.1	5472709	5473650	-	942	protein_coding	1-phosphofructokinase && PF00294:pfkB family carbohydrate kinase	PfkB
Novel00144	224.901	284.884	173.227	177.927	428.916	362.865	498.05	516.553	215.235	451.596	-1.06715	1.13247e-07	1.38518e-06	-	NC_999999999.1	3036181	3036480	+	300	-	-	-
CN228_RS31970	12.5409	9.16518	4.10491	4.7659	27.6975	42.3129	29.883	38.4824	7.64423	34.594	-2.17081	1.18746e-07	1.44908e-06	-	NC_999999999.1	6600083	6600388	+	306	protein_coding	hypothetical protein && -	-
CN228_RS33485	137.114	183.304	142.03	136.623	53.8123	93.6012	51.228	50.3232	149.768	62.2412	1.2688	1.22538e-07	1.49192e-06	-	NC_999999999.1	6191269	6192165	-	897	protein_coding	hypothetical protein && -	-
CN228_RS25450	364.523	355.151	293.911	350.294	205.753	205.153	155.107	159.85	340.97	181.466	0.902673	1.23604e-07	1.50143e-06	-	NC_999999999.1	5245319	5248282	+	2964	protein_coding	DUF748 domain-containing protein && PF05359:Domain of Unknown Function (DUF748)	-
CN228_RS01295	427.228	440.692	472.064	532.193	692.438	816.767	826.763	954.66	468.044	822.657	-0.81142	1.25021e-07	1.51517e-06	-	NC_999999999.1	274143	274844	+	702	protein_coding	hypothetical protein && -	-
CN228_RS31235	129.59	145.115	139.567	177.133	59.3518	69.2393	82.534	69.5644	147.851	70.1724	1.08748	1.27838e-07	1.54576e-06	purU	NC_999999999.1	6448111	6448968	+	858	protein_coding	formyltetrahydrofolate deformylase && PF00551:Formyl transferase	-
CN228_RS04265	278.409	345.986	307.868	292.309	168.559	173.098	172.183	180.571	306.143	173.603	0.820634	1.31861e-07	1.58717e-06	radA	NC_999999999.1	839824	841191	+	1368	protein_coding	DNA repair protein RadA && PF13541:Subunit ChlI of Mg-chelatase|PF13481:AAA domain	-
CN228_RS18630	490.769	439.165	402.281	567.143	292.011	251.313	236.218	251.616	474.839	257.789	0.877048	1.31864e-07	1.58717e-06	cysB	NC_999999999.1	3848486	3849460	-	975	protein_coding	HTH-type transcriptional regulator CysB && PF03466:LysR substrate binding domain|PF00126:Bacterial regulatory helix-turn-helix protein, lysR family	LysR_substrate
CN228_RS10310	73.5735	86.3055	82.9191	60.3681	243.738	203.871	160.799	118.407	75.7915	181.704	-1.27063	1.34231e-07	1.61199e-06	-	NC_999999999.1	2058583	2059392	-	810	protein_coding	isocitrate lyase/phosphoenolpyruvate mutase family protein && PF13714:Phosphoenolpyruvate phosphomutase	-
CN228_RS28300	58.5244	83.2504	78.8142	79.4317	26.9062	28.2086	32.729	29.6019	75.0052	29.3614	1.36416	1.35765e-07	1.62671e-06	-	NC_999999999.1	5835838	5836968	-	1131	protein_coding	glycosyltransferase && PF13439:Glycosyltransferase Family 4|PF00534:Glycosyl transferases group 1	Glycos_transf_1
CN228_RS28105	152.163	154.281	148.598	154.892	58.5605	78.2147	91.072	72.5246	152.483	75.0929	1.03838	1.3698e-07	1.63756e-06	rsgA	NC_999999999.1	5792836	5793867	+	1032	protein_coding	small ribosomal subunit biogenesis GTPase RsgA && PF03193:RsgA GTPase	-
CN228_RS14235	55.1801	58.8099	46.7959	51.6306	131.365	88.4724	113.84	137.649	53.1041	117.832	-1.15152	1.49813e-07	1.78693e-06	-	NC_999999999.1	2899436	2899822	-	387	protein_coding	NUDIX domain-containing protein && PF00293:NUDIX domain	NUDIX
Novel00348	87.7865	124.494	164.196	146.949	227.12	502.626	274.639	352.262	130.856	339.162	-1.37134	1.51807e-07	1.80348e-06	-	NC_999999999.1	6727370	6727616	-	247	-	-	-
CN228_RS21680	864.488	472.771	553.341	652.929	1297.83	1109.11	1279.28	1505.25	635.882	1297.87	-1.02939	1.51883e-07	1.80348e-06	-	NC_999999999.1	4484411	4485625	-	1215	protein_coding	PAS domain-containing protein && PF02518:Histidine kinase-, DNA gyrase B-, and HSP90-like ATPase|PF13188:PAS domain|PF00512:His Kinase A (phospho-acceptor) domain	HATPase_c
CN228_RS14065	8.36062	9.16518	5.74687	5.56022	54.6037	20.5153	22.768	42.9227	7.20822	35.2024	-2.30667	1.53953e-07	1.82396e-06	-	NC_999999999.1	2868800	2869660	+	861	protein_coding	SDR family oxidoreductase && PF13561:Enoyl-(Acyl carrier protein) reductase	-
Novel00131	120.393	135.95	84.561	112.793	503.303	202.589	226.257	293.058	113.424	306.302	-1.43883	1.58956e-07	1.87902e-06	-	NC_999999999.1	2876444	2876805	+	362	-	-	-
CN228_RS20220	68.5571	119.911	79.6352	90.5522	201.005	188.485	162.222	229.414	89.6639	195.281	-1.12111	1.59439e-07	1.88052e-06	-	NC_999999999.1	4166309	4166503	+	195	protein_coding	hypothetical protein && -	-
CN228_RS29980	623.702	699.609	780.753	816.558	295.968	444.926	355.75	444.028	730.156	385.168	0.926893	1.61236e-07	1.89749e-06	-	NC_999999999.1	6198833	6199312	-	480	protein_coding	RNA pyrophosphohydrolase && PF00293:NUDIX domain	NUDIX
CN228_RS11390	40.967	19.8579	26.2714	42.0988	87.8407	88.4724	83.957	79.925	32.2988	85.0488	-1.40158	1.62144e-07	1.90393e-06	-	NC_999999999.1	2277555	2278007	-	453	protein_coding	type II toxin-antitoxin system VapC family toxin && PF01850:PIN domain	-
CN228_RS28420	167.212	161.918	143.672	128.679	63.3086	73.0859	68.304	87.3255	150.37	73.006	1.05362	1.62677e-07	1.90595e-06	putP	NC_999999999.1	5871027	5872514	-	1488	protein_coding	sodium/proline symporter PutP && PF00474:Sodium:solute symporter family	-
CN228_RS04275	464.015	308.561	385.861	378.095	189.926	170.534	244.756	161.33	384.133	191.636	1.00343	1.65584e-07	1.93572e-06	-	NC_999999999.1	841867	843942	+	2076	protein_coding	carbon starvation protein A && PF02554:Carbon starvation protein CstA|PF13722:5TM C-terminal transporter carbon starvation CstA	-
Novel00325	188.95	126.021	106.728	154.098	413.88	223.104	315.906	399.625	143.949	338.129	-1.23422	1.73067e-07	2.01874e-06	-	NC_999999999.1	6552820	6553114	+	295	-	-	-
CN228_RS15460	4.18031	8.40142	3.28392	5.56022	42.7333	20.5153	21.345	29.6019	5.35647	28.5489	-2.42802	1.76786e-07	2.05758e-06	-	NC_999999999.1	3158559	3158714	+	156	protein_coding	hypothetical protein && -	-
CN228_RS29800	98.6553	83.2504	82.9191	87.3749	25.3234	48.7239	28.46	38.4824	88.0499	35.2475	1.34117	1.80523e-07	2.09645e-06	-	NC_999999999.1	6158972	6160030	+	1059	protein_coding	PA0069 family radical SAM protein && PF04055:Radical SAM superfamily	Radical_SAM
CN228_RS18115	1274.16	1162.45	1308.64	1175.59	2083.64	1766.88	2032.04	2591.64	1230.21	2118.55	-0.783876	1.82883e-07	2.11919e-06	-	NC_999999999.1	3726870	3728345	+	1476	protein_coding	methyl-accepting chemotaxis protein && PF00672:HAMP domain|PF00015:Methyl-accepting chemotaxis protein (MCP) signalling domain	HAMP
CN228_RS14320	37.6228	38.952	33.6602	39.7159	138.488	62.8282	116.686	81.4051	37.4877	99.8517	-1.42427	1.84576e-07	2.13414e-06	-	NC_999999999.1	2916436	2917518	-	1083	protein_coding	3-deoxy-7-phosphoheptulonate synthase && PF00793:DAHP synthetase I family	-
CN228_RS11135	277.573	218.437	275.85	335.996	91.7975	147.454	157.953	115.447	276.964	128.163	1.12112	1.86267e-07	2.1455e-06	-	NC_999999999.1	2231699	2233135	-	1437	protein_coding	undecaprenyl-phosphate glucose phosphotransferase && PF02397:Bacterial sugar transferase|PF13727:CoA-binding domain	-
CN228_RS24330	900.439	806.536	760.228	1173.21	1979.19	1557.88	1595.18	1634.02	910.103	1691.57	-0.894988	1.86371e-07	2.1455e-06	-	NC_999999999.1	5015371	5015745	-	375	protein_coding	hypothetical protein && -	-
CN228_RS01765	1565.11	1341.94	1203.56	1591.81	1930.12	2910.61	3019.61	3305.05	1425.6	2791.35	-0.968622	1.86969e-07	2.1477e-06	-	NC_999999999.1	353633	353953	-	321	protein_coding	DUF2388 domain-containing protein && PF09498:Protein of unknown function (DUF2388)	-
CN228_RS00490	219.884	200.106	210.992	220.82	276.975	571.865	519.395	483.99	212.951	463.056	-1.1167	1.87438e-07	2.14842e-06	-	NC_999999999.1	109731	110954	+	1224	protein_coding	N-acetylmuramoyl-L-alanine amidase && PF11741:AMIN domain|PF01520:N-acetylmuramoyl-L-alanine amidase	-
CN228_RS17415	157.18	91.6518	111.653	108.821	264.313	189.767	372.826	267.897	117.327	273.701	-1.22157	1.99442e-07	2.28107e-06	-	NC_999999999.1	3590373	3592358	-	1986	protein_coding	methyl-accepting chemotaxis protein && PF00672:HAMP domain|PF00015:Methyl-accepting chemotaxis protein (MCP) signalling domain	HAMP
CN228_RS25575	12000	11703.9	11281.9	10506.4	29173.4	19667.8	16761.5	20320.2	11373.1	21480.7	-0.917544	2.05703e-07	2.34759e-06	dnaK	NC_999999999.1	5272755	5274674	-	1920	protein_coding	molecular chaperone DnaK && PF00012:Hsp70 protein	HSP70
CN228_RS26740	454.818	607.957	519.681	654.517	233.45	321.834	318.752	307.859	559.243	295.474	0.925578	2.08705e-07	2.37653e-06	pilB	NC_999999999.1	5508092	5509786	+	1695	protein_coding	type IV-A pilus assembly ATPase PilB && PF05157:Type II secretion system (T2SS), protein E, N-terminal domain|PF00437:Type II/IV secretion system protein	-
CN228_RS33400	18.3934	40.4795	32.0183	28.5954	4.74815	6.41104	7.115	1.48009	29.8717	4.93857	2.59105	2.09138e-07	2.37653e-06	-	NC_999999999.1	4397147	4397329	-	183	protein_coding	hypothetical protein && -	-
CN228_RS32580	132.934	97.7619	96.0548	80.226	217.623	191.049	209.181	198.332	101.744	204.046	-1.00697	2.11569e-07	2.39636e-06	-	NC_999999999.1	6705189	6705782	-	594	protein_coding	aminodeoxychorismate/anthranilate synthase component II && PF00117:Glutamine amidotransferase class-I	GATase
CN228_RS28210	1708.08	1432.06	1554.94	1550.51	536.54	706.497	969.063	932.459	1561.4	786.14	0.992862	2.11791e-07	2.39636e-06	-	NC_999999999.1	5815390	5816136	+	747	protein_coding	DUF3298 domain-containing protein && -	-
CN228_RS05690	195.639	232.185	183.9	198.579	87.8407	110.27	93.918	124.328	202.576	104.089	0.971149	2.16363e-07	2.44287e-06	-	NC_999999999.1	1136474	1137637	-	1164	protein_coding	glycerol acyltransferase && PF01553:Acyltransferase	Acyltransferase
Novel00244	276.737	524.707	370.262	420.194	573.734	1196.3	964.794	1064.19	397.975	949.754	-1.25298	2.1965e-07	2.47469e-06	-	NC_999999999.1	4724667	4724953	-	287	-	-	-
CN228_RS06265	268.376	103.872	146.956	124.708	526.253	297.472	445.399	457.349	160.978	431.618	-1.42508	2.20176e-07	2.47534e-06	-	NC_999999999.1	1253928	1254956	+	1029	protein_coding	amino acid ABC transporter substrate-binding protein && PF00497:Bacterial extracellular solute-binding proteins, family 3	-
CN228_RS25625	167.212	190.941	168.301	193.813	56.9777	75.6503	91.072	111.007	180.067	83.6768	1.12712	2.33745e-07	2.62231e-06	smpB	NC_999999999.1	5282169	5282651	+	483	protein_coding	SsrA-binding protein SmpB && PF01668:SmpB protein	-
CN228_RS32565	504.146	798.898	579.613	638.631	1208.4	1264.26	1055.87	1080.47	630.322	1152.25	-0.870455	2.45558e-07	2.749e-06	-	NC_999999999.1	6702039	6703994	+	1956	protein_coding	relaxase/mobilization nuclease domain-containing protein && PF03432:Relaxase/Mobilisation nuclease domain	-
CN228_RS02345	4091.69	2602.91	2295.46	3062.89	9199.53	4972.41	6016.44	6447.29	3013.24	6658.92	-1.14424	2.50137e-07	2.79434e-06	-	NC_999999999.1	481542	483464	-	1923	protein_coding	PrkA family serine protein kinase && PF06798:PrkA serine protein kinase C-terminal domain|PF08298:PrkA AAA domain	-
CN228_RS09855	78.5899	108.455	105.086	155.686	194.674	317.988	266.101	247.176	111.954	256.485	-1.19179	2.63649e-07	2.93908e-06	-	NC_999999999.1	1967683	1967991	-	309	protein_coding	PepSY domain-containing protein && PF03413:Peptidase propeptide and YPEB domain	-
CN228_RS31935	163.032	185.595	142.851	126.296	280.141	259.006	308.791	307.859	154.444	288.949	-0.901655	2.6449e-07	2.94225e-06	-	NC_999999999.1	6591337	6592314	-	978	protein_coding	NADPH:quinone reductase && PF00107:Zinc-binding dehydrogenase|PF08240:Alcohol dehydrogenase GroES-like domain	ADH_zinc_N
CN228_RS28715	18.3934	7.63765	9.03079	15.092	53.8123	42.3129	38.421	38.4824	12.5385	43.2572	-1.80535	2.67715e-07	2.97186e-06	-	NC_999999999.1	5939442	5940347	+	906	protein_coding	NAD(P)-dependent oxidoreductase && PF14833:NAD-binding of NADP-dependent 3-hydroxyisobutyrate dehydrogenase|PF03446:NAD binding domain of 6-phosphogluconate dehydrogenase	NAD_binding_2
CN228_RS07385	16.7212	12.984	14.7777	17.475	45.1074	34.6196	48.382	63.644	15.4895	47.9383	-1.62286	2.76741e-07	3.06562e-06	-	NC_999999999.1	1493912	1495285	+	1374	protein_coding	multicopper oxidase family protein && PF07732:Multicopper oxidase|PF07731:Multicopper oxidase	-
CN228_RS23965	16.7212	22.913	19.7035	25.4182	56.9777	57.6994	51.228	59.2037	21.189	56.2772	-1.40738	2.86537e-07	3.16749e-06	-	NC_999999999.1	4942462	4943454	-	993	protein_coding	alpha/beta hydrolase && PF00561:alpha/beta hydrolase fold	Abhydrolase_1
CN228_RS15450	130.426	85.5417	63.2155	92.1408	159.063	225.669	233.372	248.656	92.8309	216.69	-1.21817	2.89524e-07	3.19384e-06	-	NC_999999999.1	3155956	3157974	-	2019	protein_coding	alpha-1%2C4-glucan--maltose-1-phosphate maltosyltransferase && PF11896:Domain of unknown function (DUF3416)|PF00128:Alpha amylase, catalytic domain	-
CN228_RS28280	27.5901	42.0071	37.7651	25.4182	6.33086	6.41104	4.269	11.8407	33.1951	7.21291	2.22976	2.95143e-07	3.24903e-06	-	NC_999999999.1	5831744	5832517	-	774	protein_coding	hypothetical protein && -	-
CN228_RS03370	32.6064	31.3144	19.7035	29.3897	193.091	56.4172	82.534	71.0445	28.2535	100.772	-1.8505	3.10418e-07	3.41008e-06	-	NC_999999999.1	657305	658162	-	858	protein_coding	acyl dehydratase && PF01575:MaoC like domain	-
CN228_RS28795	487.424	306.27	339.886	313.755	143.236	157.712	220.565	170.211	361.834	172.931	1.07051	3.1232e-07	3.42385e-06	-	NC_999999999.1	5954502	5955080	-	579	protein_coding	YceI family protein && PF04264:YceI-like domain	-
CN228_RS02485	247.474	218.437	292.269	238.295	69.6395	141.043	109.571	133.208	249.119	113.365	1.14978	3.29556e-07	3.60533e-06	-	NC_999999999.1	510373	510984	-	612	protein_coding	helix-turn-helix domain-containing protein && PF00717:Peptidase S24-like|PF01381:Helix-turn-helix	Peptidase_S24
CN228_RS11700	113.704	148.17	102.623	87.3749	287.263	215.411	190.682	272.337	112.968	241.423	-1.09829	3.33224e-07	3.63793e-06	-	NC_999999999.1	2333669	2334010	+	342	protein_coding	ribonuclease E inhibitor RraB && PF06877:Regulator of ribonuclease activity B	-
CN228_RS28285	30.9343	61.1012	46.7959	40.5102	5.5395	12.8221	14.23	14.8009	44.8354	11.8481	1.98687	3.37397e-07	3.67589e-06	-	NC_999999999.1	5832549	5833505	-	957	protein_coding	glycosyltransferase && PF13524:Glycosyl transferases group 1	-
CN228_RS08880	224.065	110.746	138.746	166.012	484.311	278.239	338.674	377.424	159.892	369.662	-1.213	3.38856e-07	3.68419e-06	-	NC_999999999.1	1804091	1804645	-	555	protein_coding	DUF3577 domain-containing protein && PF12101:Protein of unknown function (DUF3577)	-
CN228_RS07880	145.475	143.588	145.314	142.977	71.2222	83.3436	79.688	53.2834	144.338	71.8843	1.00249	3.43479e-07	3.72678e-06	tilS	NC_999999999.1	1609923	1611248	+	1326	protein_coding	tRNA lysidine(34) synthetase TilS && PF09179:TilS substrate binding domain|PF11734:TilS substrate C-terminal domain|PF01171:PP-loop family	-
CN228_RS23160	106.18	88.5967	83.7401	102.467	162.228	180.791	187.836	279.738	95.2459	202.648	-1.08255	3.59011e-07	3.88732e-06	-	NC_999999999.1	4770128	4770805	-	678	protein_coding	response regulator && PF00072:Response regulator receiver domain|PF00486:Transcriptional regulatory protein, C terminal	Response_reg
CN228_RS31095	0	2.2913	0.820981	1.58863	12.6617	21.7975	15.653	16.281	1.17523	16.5983	-3.78042	3.68014e-07	3.97666e-06	-	NC_999999999.1	6415782	6416576	-	795	protein_coding	ABC transporter permease subunit && PF00528:Binding-protein-dependent transport system inner membrane component	BPD_transp_1
CN228_RS23255	116.213	114.565	85.382	132.651	197.839	233.362	199.22	288.618	112.203	229.76	-1.0294	3.74428e-07	4.03771e-06	-	NC_999999999.1	4797161	4798231	+	1071	protein_coding	DUF748 domain-containing protein && PF05359:Domain of Unknown Function (DUF748)	-
CN228_RS11705	237.442	203.925	165.017	210.494	475.606	303.883	379.941	420.346	204.22	394.944	-0.954232	3.76211e-07	4.04867e-06	-	NC_999999999.1	2334519	2335928	+	1410	protein_coding	circularly permuted type 2 ATP-grasp protein && PF14403:Circularly permuted ATP-grasp type 2	-
CN228_RS16160	125.409	122.966	121.505	111.999	211.292	188.485	241.91	224.974	120.47	216.665	-0.844642	3.94722e-07	4.23925e-06	-	NC_999999999.1	3319528	3320967	-	1440	protein_coding	PLP-dependent aminotransferase family protein && PF00392:Bacterial regulatory proteins, gntR family|PF00155:Aminotransferase class I and II	Aminotran_1_2
CN228_RS06565	278.409	210.799	245.473	206.523	114.747	125.656	129.493	134.688	235.301	126.146	0.904259	4.00006e-07	4.28728e-06	-	NC_999999999.1	1330600	1331466	-	867	protein_coding	MurR/RpiR family transcriptional regulator && PF01418:Helix-turn-helix domain, rpiR family|PF01380:SIS domain	HTH_6
CN228_RS01120	112.032	112.273	134.641	101.673	54.6037	56.4172	61.189	35.5222	115.155	51.933	1.14104	4.30141e-07	4.59685e-06	aguA	NC_999999999.1	246454	247560	+	1107	protein_coding	agmatine deiminase && PF04371:Porphyromonas-type peptidyl-arginine deiminase	-
CN228_RS26525	77.7538	105.4	105.907	68.3113	48.2728	21.7975	28.46	20.7213	89.3428	29.8129	1.53899	4.30629e-07	4.59685e-06	-	NC_999999999.1	5463895	5464746	+	852	protein_coding	pantoate--beta-alanine ligase && PF02569:Pantoate-beta-alanine ligase	-
CN228_RS32170	245.802	222.256	197.856	195.402	123.452	111.552	108.148	124.328	215.329	116.87	0.878717	4.33244e-07	4.61544e-06	hemC	NC_999999999.1	6630894	6631835	-	942	protein_coding	hydroxymethylbilane synthase && PF01379:Porphobilinogen deaminase, dipyromethane cofactor binding domain|PF03900:Porphobilinogen deaminase, C-terminal domain	-
CN228_RS32115	167.212	201.634	206.887	162.041	95.7543	80.7791	113.84	66.6042	184.444	89.2444	1.04317	4.44019e-07	4.72072e-06	-	NC_999999999.1	6621874	6623784	-	1911	protein_coding	ATP-binding cassette domain-containing protein && PF00005:ABC transporter|PF12848:ABC transporter	ABC_tran
CN228_RS11125	209.852	121.439	136.283	146.154	68.0568	66.6749	81.111	56.2435	153.432	68.0215	1.17196	4.45905e-07	4.73124e-06	-	NC_999999999.1	2229319	2230095	-	777	protein_coding	polysaccharide export protein && PF02563:Polysaccharide biosynthesis/export protein	-
CN228_RS21945	270.884	226.838	244.652	223.997	108.416	135.914	146.569	137.649	241.593	132.137	0.880309	4.5639e-07	4.8328e-06	-	NC_999999999.1	4545147	4546520	+	1374	protein_coding	LOG family protein && PF03641:Possible lysine decarboxylase|PF14793:Domain of unknown function (DUF4478)|PF11892:Domain of unknown function (DUF3412)	-
CN228_RS03105	49.3277	47.3534	68.9624	57.1908	85.4666	155.147	133.762	153.93	55.7086	132.076	-1.23526	4.74363e-07	5.01307e-06	-	NC_999999999.1	612425	612847	+	423	protein_coding	nuclear transport factor 2 family protein && PF12680:SnoaL-like domain	-
CN228_RS02910	162.196	164.209	181.437	157.275	78.3444	102.577	85.38	85.8454	166.279	88.0366	0.92319	4.79737e-07	5.0544e-06	rpsE	NC_999999999.1	576661	577161	+	501	protein_coding	30S ribosomal protein S5 && PF03719:Ribosomal protein S5, C-terminal domain|PF00333:Ribosomal protein S5, N-terminal domain	-
CN228_RS24250	1719.78	1191.47	1500.75	1278.85	828.551	727.012	880.837	842.173	1422.71	819.643	0.7956	4.80536e-07	5.0544e-06	-	NC_999999999.1	4999185	5000624	-	1440	protein_coding	DegQ family serine endoprotease && PF13180:PDZ domain|PF13365:Trypsin-like peptidase domain	-
CN228_RS22965	407.998	426.945	364.516	413.045	129.783	201.307	261.832	204.253	403.126	199.294	1.02632	4.81144e-07	5.0544e-06	cobT	NC_999999999.1	4734547	4735599	-	1053	protein_coding	nicotinate-nucleotide--dimethylbenzimidazole phosphoribosyltransferase && PF02277:Phosphoribosyltransferase	-
CN228_RS25880	262.524	269.609	279.955	304.224	335.536	753.939	670.233	738.567	279.078	624.568	-1.159	4.91488e-07	5.15282e-06	-	NC_999999999.1	5332418	5332861	+	444	protein_coding	transcriptional regulator && -	-
CN228_RS24195	1938.83	2975.63	2302.03	2408.37	1064.38	1655.33	1025.98	1158.91	2406.21	1226.15	0.972954	5.05578e-07	5.28585e-06	lon	NC_999999999.1	4987904	4990321	+	2418	protein_coding	endopeptidase La && PF05362:Lon protease (S16) C-terminal proteolytic domain|PF02190:ATP-dependent protease La (LON) substrate-binding domain|PF00004:ATPase family associated with various cellular activities (AAA)	AAA
CN228_RS04335	321.884	313.907	326.75	267.685	185.969	158.994	194.951	145.049	307.557	171.241	0.84068	5.06177e-07	5.28585e-06	-	NC_999999999.1	857782	860217	+	2436	protein_coding	ATP-binding protein && PF05362:Lon protease (S16) C-terminal proteolytic domain|PF13654:AAA domain	-
CN228_RS31055	300.146	294.813	340.707	313.755	106.042	146.172	193.528	182.051	312.356	156.948	1.0059	5.12475e-07	5.34107e-06	bioF	NC_999999999.1	6407538	6408728	-	1191	protein_coding	8-amino-7-oxononanoate synthase && PF00155:Aminotransferase class I and II	Aminotran_1_2
Novel00240	274.228	184.831	209.35	165.218	437.621	294.908	574.892	583.157	208.407	472.644	-1.18025	5.32779e-07	5.54174e-06	-	NC_999999999.1	4488958	4489282	+	325	-	PF07196:Flagellin hook IN motif	-
CN228_RS21830	8.36062	5.34636	7.38883	5.56022	43.5247	29.4908	19.922	23.6815	6.66401	29.1547	-2.16373	5.34096e-07	5.54452e-06	vgrG	NC_999999999.1	4518296	4520692	-	2397	protein_coding	type VI secretion system tip protein VgrG && PF13296:Putative type VI secretion system Rhs element Vgr|PF05954:Phage late control gene D protein (GPD)|PF10106:Uncharacterized protein conserved in bacteria (DUF2345)	-
CN228_RS32045	33.4425	18.3304	16.4196	31.7727	87.0493	80.7791	55.497	59.2037	24.9913	70.6323	-1.51236	5.47326e-07	5.66239e-06	-	NC_999999999.1	6610439	6610672	+	234	protein_coding	DUF1161 domain-containing protein && -	-
CN228_RS21545	251.655	252.042	224.949	258.153	144.818	114.117	133.762	156.89	246.7	137.397	0.843961	5.47593e-07	5.66239e-06	-	NC_999999999.1	4458554	4459093	+	540	protein_coding	cytochrome b && PF01292:Prokaryotic cytochrome b561	Ni_hydr_CYTB
CN228_RS06420	258.343	198.579	155.165	157.275	100.502	73.0859	79.688	97.6862	192.341	87.7406	1.12674	5.62789e-07	5.80529e-06	-	NC_999999999.1	1296643	1297233	+	591	protein_coding	tail protein && PF07484:Phage Tail Collar Domain	-
CN228_RS12330	1.67212	5.34636	1.64196	2.38295	37.9852	11.5399	18.499	19.2412	2.76085	21.8163	-2.99703	5.6361e-07	5.80529e-06	efeB	NC_999999999.1	2480063	2481385	-	1323	protein_coding	deferrochelatase/peroxidase EfeB && PF04261:Dyp-type peroxidase family	-
CN228_RS19495	44.3113	37.4245	28.7343	33.3613	95.7543	82.0614	75.419	75.4848	35.9579	82.1798	-1.20263	5.71234e-07	5.87237e-06	-	NC_999999999.1	4019544	4020920	-	1377	protein_coding	diaminobutyrate--2-oxoglutarate transaminase && PF00202:Aminotransferase class-III	Aminotran_3
CN228_RS11140	6.6885	10.6927	6.56785	9.53181	34.8197	33.3374	31.306	25.1616	8.37022	31.1562	-1.90059	5.92701e-07	6.07663e-06	-	NC_999999999.1	2233477	2233659	-	183	protein_coding	hypothetical protein && -	-
CN228_RS26350	126.245	138.241	150.24	134.24	40.3592	79.4969	72.573	57.7236	137.242	62.5382	1.15433	5.93403e-07	6.07663e-06	-	NC_999999999.1	5430804	5431382	-	579	protein_coding	plasmid pRiA4b ORF-3 family protein && PF07929:Plasmid pRiA4b ORF-3-like protein	PRiA4_ORF3
CN228_RS13035	2669.55	2201.17	1850.49	2233.62	4962.6	3245.27	3867.71	4156.1	2238.71	4057.92	-0.858447	5.98381e-07	6.11576e-06	clpA	NC_999999999.1	2628524	2630797	+	2274	protein_coding	ATP-dependent Clp protease ATP-binding subunit ClpA && PF10431:C-terminal, D2-small domain, of ClpB protein|PF00004:ATPase family associated with various cellular activities (AAA)|PF07724:AAA domain (Cdc48 subfamily)|PF02861:Clp amino terminal domain, pathogenicity island component	Clp_N
CN228_RS31465	133.77	168.792	169.943	143.771	74.3876	74.3681	82.534	87.3255	154.069	79.6538	0.958791	6.13982e-07	6.2631e-06	-	NC_999999999.1	6494117	6495313	+	1197	protein_coding	class I SAM-dependent rRNA methyltransferase && PF10672:S-adenosylmethionine-dependent methyltransferase	-
CN228_RS28860	30.9343	5.34636	5.74687	7.94317	67.2654	51.2883	58.343	53.2834	12.4927	57.545	-2.21614	6.32795e-07	6.44256e-06	mdcE	NC_999999999.1	5965121	5965921	-	801	protein_coding	biotin-independent malonate decarboxylase subunit gamma && PF06833:Malonate decarboxylase gamma subunit (MdcE)	-
CN228_RS05525	113.704	113.801	128.894	111.204	49.0642	64.1104	66.881	41.4426	116.901	55.3746	1.08348	6.34468e-07	6.44717e-06	-	NC_999999999.1	1111966	1112754	-	789	protein_coding	SDR family NAD(P)-dependent oxidoreductase && PF00106:short chain dehydrogenase	adh_short
CN228_RS31580	77.7538	92.4156	68.1414	73.0772	29.2802	29.4908	44.113	23.6815	77.847	31.6414	1.30662	6.40999e-07	6.50104e-06	-	NC_999999999.1	6521916	6522797	-	882	protein_coding	ABC transporter permease subunit && PF00528:Binding-protein-dependent transport system inner membrane component	BPD_transp_1
CN228_RS25410	379.572	412.433	423.626	347.117	252.443	223.104	216.296	235.335	390.687	231.795	0.749672	6.47399e-07	6.55337e-06	gatB	NC_999999999.1	5236098	5237561	+	1464	protein_coding	Asp-tRNA(Asn)/Glu-tRNA(Gln) amidotransferase subunit GatB && PF02637:GatB domain|PF02934:GatB/GatE catalytic domain	-
CN228_RS32000	35.9507	53.4636	38.5861	42.8931	216.041	91.0368	99.61	85.8454	42.7234	123.133	-1.54106	6.51036e-07	6.57758e-06	-	NC_999999999.1	6603726	6604244	-	519	protein_coding	hypothetical protein && PF11776:Nickel/cobalt transporter regulator	-
Novel00033	87.7865	177.193	128.073	123.119	48.2728	29.4908	61.189	60.6838	129.043	49.9091	1.3792	6.72908e-07	6.78559e-06	-	NC_999999999.1	608292	608434	+	143	-	PF03922:OmpW family	-
CN228_RS19210	20.0655	19.8579	18.0616	13.5034	56.9777	39.7485	39.844	93.2459	17.8721	57.454	-1.67987	6.76692e-07	6.81075e-06	-	NC_999999999.1	3957097	3957927	-	831	protein_coding	p-hydroxycinnamoyl CoA hydratase/lyase && PF00378:Enoyl-CoA hydratase/isomerase	ECH
CN228_RS30310	112.032	116.856	118.221	111.204	64.1	35.9018	52.651	59.2037	114.579	52.9641	1.10138	6.90087e-07	6.93236e-06	recG	NC_999999999.1	6260500	6262575	+	2076	protein_coding	ATP-dependent DNA helicase RecG && PF00271:Helicase conserved C-terminal domain|PF00270:DEAD/DEAH box helicase|PF17191:RecG wedge domain	DEAD
CN228_RS00785	499.965	510.959	553.341	548.873	318.917	243.62	342.943	334.501	528.285	309.995	0.769769	6.95578e-07	6.97425e-06	-	NC_999999999.1	173900	175393	-	1494	protein_coding	acetyl-CoA hydrolase/transferase family protein && PF13336:Acetyl-CoA hydrolase/transferase C-terminal domain|PF02550:Acetyl-CoA hydrolase/transferase N-terminal domain	-
CN228_RS17005	152.163	166.501	181.437	153.303	245.321	323.117	274.639	362.623	163.351	301.425	-0.878844	7.07563e-07	7.08099e-06	-	NC_999999999.1	3490637	3508963	-	18327	protein_coding	filamentous hemagglutinin N-terminal domain-containing protein && PF03412:Peptidase C39 family|PF05860:haemagglutination activity domain	-
CN228_RS02340	540.932	336.057	287.343	445.612	1345.31	733.423	742.806	865.855	402.486	921.848	-1.19764	7.51345e-07	7.50493e-06	-	NC_999999999.1	480149	481420	-	1272	protein_coding	YeaH/YhbH family protein && PF04285:Protein of unknown function (DUF444)	-
CN228_RS05755	326.064	295.577	293.911	322.493	212.084	162.841	160.799	165.77	309.511	175.373	0.809784	7.74321e-07	7.71983e-06	-	NC_999999999.1	1149800	1152532	+	2733	protein_coding	helix-turn-helix transcriptional regulator && PF00196:Bacterial regulatory proteins, luxR family	GerE
CN228_RS07780	203.999	157.336	212.634	159.658	422.585	274.393	392.748	325.621	183.407	353.837	-0.951612	7.84013e-07	7.80174e-06	dapC	NC_999999999.1	1585249	1586442	-	1194	protein_coding	succinyldiaminopimelate transaminase && PF00155:Aminotransferase class I and II	Aminotran_1_2
CN228_RS11275	1196.41	987.548	893.227	1251.84	1650.77	1765.6	1996.47	2371.11	1082.26	1945.99	-0.845687	7.91494e-07	7.86138e-06	flhF	NC_999999999.1	2256276	2257604	+	1329	protein_coding	flagellar biosynthesis protein FlhF && PF00448:SRP54-type protein, GTPase domain	-
CN228_RS29680	2.50819	9.92895	7.38883	6.35454	19.7839	39.7485	32.729	28.1218	6.54513	30.0958	-2.17663	8.13134e-07	8.06116e-06	-	NC_999999999.1	6137709	6137978	+	270	protein_coding	bacteriocin immunity protein && -	-
CN228_RS21790	739.079	320.018	586.18	657.695	1289.12	1118.09	1199.59	1305.44	575.743	1228.06	-1.09332	8.42376e-07	8.33542e-06	flgB	NC_999999999.1	4512726	4513133	-	408	protein_coding	flagellar basal body rod protein FlgB && PF00460:Flagella basal body rod protein	-
CN228_RS19675	335.261	438.401	400.639	364.592	360.859	1229.64	1497	1416.45	384.723	1125.99	-1.54775	8.48212e-07	8.37748e-06	-	NC_999999999.1	4060371	4060655	+	285	protein_coding	hypothetical protein && -	-
CN228_RS18930	392.113	435.346	411.312	548.079	533.375	1189.89	1119.9	1176.67	446.712	1004.96	-1.16774	8.54059e-07	8.41949e-06	-	NC_999999999.1	3906095	3907699	-	1605	protein_coding	PAS domain-containing protein && PF00072:Response regulator receiver domain|PF02518:Histidine kinase-, DNA gyrase B-, and HSP90-like ATPase|PF13426:PAS domain	Response_reg
CN228_RS28700	335.261	305.506	319.362	297.869	572.943	429.54	619.005	528.393	314.499	537.47	-0.773768	8.69708e-07	8.54364e-06	ilvD	NC_999999999.1	5935191	5937038	-	1848	protein_coding	dihydroxy-acid dehydratase && PF00920:Dehydratase family	ILVD_EDD
CN228_RS07595	63.5407	57.2824	55.0057	57.1908	16.6185	20.5153	31.306	20.7213	58.2549	22.2903	1.41679	8.69886e-07	8.54364e-06	-	NC_999999999.1	1543888	1544577	+	690	protein_coding	chemotaxis protein CheW && PF01584:CheW-like domain	-
CN228_RS10855	128.754	118.384	111.653	110.41	57.7691	51.2883	41.267	72.5246	117.3	55.7123	1.07389	8.81155e-07	8.63826e-06	-	NC_999999999.1	2173559	2174221	+	663	protein_coding	TetR/AcrR family transcriptional regulator && PF13305:WHG domain|PF00440:Bacterial regulatory proteins, tetR family	TetR_N
CN228_RS28295	46.8195	84.0142	83.7401	61.1624	26.9062	20.5153	31.306	19.2412	68.934	24.4922	1.48599	8.8581e-07	8.66782e-06	-	NC_999999999.1	5834942	5835838	-	897	protein_coding	GNAT family N-acetyltransferase && PF07395:Mig-14	-
CN228_RS06510	687.243	584.28	706.865	612.419	418.628	333.374	398.44	417.386	647.702	391.957	0.72356	9.85098e-07	9.62155e-06	-	NC_999999999.1	1318354	1320180	+	1827	protein_coding	phosphogluconate dehydratase && PF00920:Dehydratase family	ILVD_EDD
CN228_RS04205	5.85244	3.81883	7.38883	3.17727	44.316	26.9264	19.922	14.8009	5.05934	26.4913	-2.42941	1.03455e-06	1.00859e-05	-	NC_999999999.1	829191	829721	+	531	protein_coding	(2Fe-2S)-binding protein && PF01799:[2Fe-2S] binding domain|PF00111:2Fe-2S iron-sulfur cluster binding domain	Fer2
CN228_RS21700	4329.13	2434.12	2973.59	2548.96	6684.6	4428.75	7594.55	7024.52	3071.45	6433.11	-1.06662	1.04834e-06	1.02015e-05	fliD	NC_999999999.1	4488238	4489716	-	1479	protein_coding	flagellar filament capping protein FliD && PF02465:Flagellar hook-associated protein 2 N-terminus|PF07195:Flagellar hook-associated protein 2 C-terminus|PF07196:Flagellin hook IN motif	-
CN228_RS06550	1825.12	934.848	1027.87	997.663	2924.07	2183.6	3153.37	2125.41	1196.38	2596.61	-1.1183	1.05526e-06	1.025e-05	-	NC_999999999.1	1328003	1329364	+	1362	protein_coding	porin && PF04966:Carbohydrate-selective porin, OprB family	-
CN228_RS08985	137.95	119.911	128.894	156.481	201.005	270.546	247.602	309.339	135.809	257.123	-0.914907	1.08654e-06	1.05345e-05	-	NC_999999999.1	1821873	1822196	-	324	protein_coding	hypothetical protein && PF02641:Uncharacterized ACR, COG1993	-
CN228_RS03005	3.34425	2.2913	4.92589	3.17727	14.2444	17.9509	19.922	32.5621	3.43467	21.1699	-2.60469	1.09893e-06	1.0635e-05	-	NC_999999999.1	592161	593054	-	894	protein_coding	sugar ABC transporter permease && PF00528:Binding-protein-dependent transport system inner membrane component	BPD_transp_1
CN228_RS23345	90.2947	70.2664	95.2338	79.4317	31.6543	43.5951	39.844	32.5621	83.8067	36.9139	1.19191	1.1266e-06	1.08829e-05	-	NC_999999999.1	4812617	4813549	-	933	protein_coding	D-2-hydroxyacid dehydrogenase && PF02826:D-isomer specific 2-hydroxyacid dehydrogenase, NAD binding domain	2-Hacid_dh_C
CN228_RS14140	131.262	82.4866	58.2897	86.5806	204.17	147.454	231.949	309.339	89.6547	223.228	-1.31384	1.13882e-06	1.09809e-05	-	NC_999999999.1	2881894	2882655	+	762	protein_coding	TerC family protein && PF03741:Integral membrane protein TerC family	-
CN228_RS06280	48.4916	50.4085	27.9134	33.3613	85.4666	74.3681	109.571	131.728	40.0437	100.284	-1.31541	1.15921e-06	1.11571e-05	-	NC_999999999.1	1257327	1258091	+	765	protein_coding	amino acid ABC transporter ATP-binding protein && PF00005:ABC transporter	ABC_tran
CN228_RS19380	137.95	111.51	126.431	127.885	57.7691	39.7485	64.035	76.9648	125.944	59.6294	1.08692	1.17194e-06	1.12555e-05	modC	NC_999999999.1	3993648	3994736	+	1089	protein_coding	molybdenum ABC transporter ATP-binding protein && PF00005:ABC transporter|PF03459:TOBE domain	ABC_tran
CN228_RS04900	324.392	265.026	290.627	311.372	131.365	151.301	202.066	170.211	297.855	163.736	0.872523	1.17369e-06	1.12555e-05	-	NC_999999999.1	987690	988955	+	1266	protein_coding	glutamate-5-semialdehyde dehydrogenase && PF00171:Aldehyde dehydrogenase family	Aldedh
CN228_RS32585	413.015	309.325	357.948	244.65	600.64	516.73	744.229	673.442	331.234	633.761	-0.935518	1.20479e-06	1.15328e-05	-	NC_999999999.1	6705779	6707245	-	1467	protein_coding	anthranilate synthase component I family protein && PF00425:chorismate binding enzyme|PF04715:Anthranilate synthase component I, N terminal region	-
CN228_RS31740	114.541	96.2344	92.7709	108.821	204.17	188.485	160.799	192.412	103.092	186.467	-0.859524	1.24536e-06	1.18996e-05	pqqF	NC_999999999.1	6548811	6551138	-	2328	protein_coding	pyrroloquinoline quinone biosynthesis protein PqqF && PF00675:Insulinase (Peptidase family M16)	-
CN228_RS00680	50.9998	51.936	46.7959	46.8647	80.7185	151.301	136.608	88.8056	49.1491	114.358	-1.21051	1.3034e-06	1.24317e-05	pstA	NC_999999999.1	150740	152410	+	1671	protein_coding	phosphate ABC transporter permease PstA && PF00528:Binding-protein-dependent transport system inner membrane component	BPD_transp_1
CN228_RS23700	59.3604	56.5186	41.87	61.9568	123.452	110.27	108.148	103.607	54.9265	111.369	-1.02505	1.31031e-06	1.24751e-05	-	NC_999999999.1	4888617	4889270	-	654	protein_coding	LexA family transcriptional regulator && PF00717:Peptidase S24-like|PF01381:Helix-turn-helix	Peptidase_S24
CN228_RS04245	155.508	161.154	200.319	170.778	61.7259	79.4969	105.302	96.2061	171.94	85.6827	1.02298	1.3491e-06	1.28213e-05	-	NC_999999999.1	836397	837521	-	1125	protein_coding	class I SAM-dependent methyltransferase && PF05175:Methyltransferase small domain	-
CN228_RS18960	92.8029	55.7548	63.2155	77.0488	170.142	139.761	166.491	122.848	72.2055	149.81	-1.05939	1.36918e-06	1.29888e-05	-	NC_999999999.1	3910800	3911864	+	1065	protein_coding	aromatic ring-hydroxylating dioxygenase subunit alpha && PF00355:Rieske [2Fe-2S] domain	-
CN228_RS01065	51.8359	56.5186	46.7959	57.9852	21.3667	11.5399	22.768	22.2014	53.2839	19.469	1.45108	1.38341e-06	1.31003e-05	yrfG	NC_999999999.1	234296	234976	-	681	protein_coding	GMP/IMP nucleotidase && PF13419:Haloacid dehalogenase-like hydrolase	-
CN228_RS24830	107.016	69.5026	71.4254	56.3965	155.897	175.663	156.53	146.529	76.0851	158.655	-1.06235	1.38716e-06	1.31123e-05	-	NC_999999999.1	5123755	5125119	+	1365	protein_coding	peptidase && PF09375:Imelysin	-
CN228_RS30125	127.918	116.092	123.968	116.765	41.1506	62.8282	56.92	74.0047	121.186	58.7259	1.06907	1.39621e-06	1.31742e-05	-	NC_999999999.1	6228977	6229465	+	489	protein_coding	AsnC family transcriptional regulator && PF01037:Lrp/AsnC ligand binding domain|PF13404:AsnC-type helix-turn-helix domain	AsnC_trans_reg
CN228_RS07580	909.636	890.55	814.413	952.386	330.787	471.853	543.586	586.117	891.746	483.086	0.88924	1.43649e-06	1.35301e-05	-	NC_999999999.1	1540451	1542073	+	1623	protein_coding	methyl-accepting chemotaxis protein && PF12729:Four helix bundle sensory module for signal transduction|PF00015:Methyl-accepting chemotaxis protein (MCP) signalling domain	-
CN228_RS04135	222.393	260.444	254.504	243.061	114.747	146.172	150.838	148.009	245.1	139.941	0.818896	1.46775e-06	1.38e-05	-	NC_999999999.1	816205	817533	+	1329	protein_coding	DEAD/DEAH box helicase && PF00270:DEAD/DEAH box helicase|PF00271:Helicase conserved C-terminal domain	DEAD
CN228_RS18385	346.13	291.758	301.3	306.606	427.333	518.012	593.391	590.557	311.449	532.323	-0.76978	1.55545e-06	1.45986e-05	fabA	NC_999999999.1	3791256	3791771	+	516	protein_coding	3-hydroxyacyl-[acyl-carrier-protein] dehydratase FabA && PF07977:FabA-like domain	-
CN228_RS18655	102	92.4156	108.369	127.885	159.854	270.546	209.181	219.054	107.667	214.659	-0.990095	1.61235e-06	1.51058e-05	-	NC_999999999.1	3853499	3853786	-	288	protein_coding	N-acetyltransferase && -	-
CN228_RS33370	5.01637	0	6.56785	3.17727	17.4099	15.3865	28.46	34.0421	3.69037	23.8246	-2.69031	1.66109e-06	1.55348e-05	-	NC_999999999.1	3300294	3300455	+	162	protein_coding	hypothetical protein && -	-
CN228_RS28115	326.9	329.947	335.781	343.939	221.58	211.564	196.374	198.332	334.142	206.963	0.686888	1.70625e-06	1.5929e-05	motA	NC_999999999.1	5794962	5795813	-	852	protein_coding	flagellar motor stator protein MotA && PF01618:MotA/TolQ/ExbB proton channel family	-
CN228_RS28275	22.5737	50.4085	33.6602	34.1556	9.49629	11.5399	8.538	4.44028	35.1995	8.50361	2.02538	1.71519e-06	1.59842e-05	-	NC_999999999.1	5830579	5831754	-	1176	protein_coding	hypothetical protein && -	-
CN228_RS28655	109.524	144.352	137.925	127.091	65.6827	60.2638	73.996	66.6042	129.723	66.6367	0.964407	1.72783e-06	1.60737e-05	-	NC_999999999.1	5926683	5927822	+	1140	protein_coding	homoserine O-acetyltransferase && PF00561:alpha/beta hydrolase fold	Abhydrolase_1
CN228_RS32560	582.735	423.126	770.08	535.37	746.25	1998.96	1363.23	1403.13	577.828	1377.89	-1.25301	1.75565e-06	1.63038e-05	-	NC_999999999.1	6701699	6702028	+	330	protein_coding	CopG family transcriptional regulator && PF01402:Ribbon-helix-helix protein, copG family	RHH_1
CN228_RS02015	94.475	87.0692	128.894	127.091	37.9852	53.8528	54.074	53.2834	109.382	49.7988	1.15258	1.77787e-06	1.64812e-05	-	NC_999999999.1	402826	403650	-	825	protein_coding	DeoR/GlpR transcriptional regulator && PF00455:DeoR C terminal sensor domain|PF08220:DeoR-like helix-turn-helix domain	DeoR
CN228_RS29890	28.4261	17.5666	22.1665	21.4466	87.8407	69.2393	32.729	66.6042	22.4014	64.1033	-1.53489	1.80654e-06	1.67176e-05	hutU	NC_999999999.1	6177067	6178764	+	1698	protein_coding	urocanate hydratase && PF17392:Urocanase C-terminal domain|PF01175:Urocanase Rossmann-like domain|PF17391:Urocanase N-terminal domain	Urocanase
CN228_RS11035	203.163	209.272	180.616	176.338	352.945	301.319	300.253	473.63	192.347	357.037	-0.890817	1.83877e-06	1.69861e-05	-	NC_999999999.1	2210402	2211502	+	1101	protein_coding	hydrolase && PF12706:Beta-lactamase superfamily domain	-
CN228_RS12070	146.311	151.225	134.641	150.126	187.552	350.043	291.715	335.981	145.576	291.323	-0.994306	1.90636e-06	1.75798e-05	-	NC_999999999.1	2397004	2397273	-	270	protein_coding	DUF4404 family protein && -	-
CN228_RS22775	2949.63	2305.81	2549.97	2218.53	1441.06	1347.6	1471.38	1792.39	2505.98	1513.11	0.72838	1.95468e-06	1.79939e-05	rpsA	NC_999999999.1	4696857	4698548	-	1692	protein_coding	30S ribosomal protein S1 && PF00575:S1 RNA binding domain	S1
CN228_RS15565	1.67212	3.05506	4.10491	3.97159	34.0284	23.0798	17.076	8.88056	3.20092	20.7662	-2.73062	1.96376e-06	1.80461e-05	-	NC_999999999.1	3188665	3189513	+	849	protein_coding	gamma-carboxygeranoyl-CoA hydratase && PF00378:Enoyl-CoA hydratase/isomerase	ECH
CN228_RS06890	82.7702	61.1012	41.87	70.6942	167.768	139.761	123.801	122.848	64.1089	138.544	-1.11951	1.98561e-06	1.82152e-05	-	NC_999999999.1	1395937	1396563	+	627	protein_coding	glutathione S-transferase family protein && PF00043:Glutathione S-transferase, C-terminal domain|PF02798:Glutathione S-transferase, N-terminal domain	GST_N
CN228_RS09845	100.327	109.982	79.6352	126.296	299.133	180.791	162.222	256.056	104.06	224.551	-1.11457	2.01691e-06	1.84703e-05	-	NC_999999999.1	1966043	1966363	+	321	protein_coding	hypothetical protein && -	-
sRNA00021	130.426	71.0301	127.252	144.566	216.041	496.215	256.14	239.775	118.318	302.043	-1.35153	2.02493e-06	1.8493e-05	-	NC_999999999.1	2409989	2410163	-	175	-	-	-
CN228_RS10345	74.4095	54.2273	42.691	46.8647	180.43	114.117	93.918	122.848	54.5481	127.828	-1.24087	2.02639e-06	1.8493e-05	-	NC_999999999.1	2065265	2065717	+	453	protein_coding	DUF1232 domain-containing protein && PF06803:Protein of unknown function (DUF1232)	DUF1232
CN228_RS25375	206.507	181.776	189.647	169.984	111.581	116.681	91.072	88.8056	186.978	102.035	0.8647	2.07467e-06	1.8901e-05	rng	NC_999999999.1	5229172	5230629	-	1458	protein_coding	ribonuclease G && PF00575:S1 RNA binding domain|PF10150:Ribonuclease E/G family	S1
CN228_RS21760	1782.48	890.55	1307.82	1504.44	2644.72	2264.38	2702.28	3168.88	1371.32	2695.06	-0.974747	2.11998e-06	1.92805e-05	-	NC_999999999.1	4507062	4507802	-	741	protein_coding	flagellar basal body rod protein FlgF && PF00460:Flagella basal body rod protein|PF06429:Flagellar basal body rod FlgEFG protein C-terminal	-
CN228_RS23590	232.425	246.696	256.967	215.26	112.373	91.0368	156.53	143.569	237.837	125.877	0.926321	2.23252e-06	2.02691e-05	-	NC_999999999.1	4870200	4871813	+	1614	protein_coding	NAD(P)/FAD-dependent oxidoreductase && -	-
CN228_RS14240	347.802	185.595	216.739	239.884	1097.61	496.215	508.011	429.227	247.505	632.766	-1.35789	2.26017e-06	2.04633e-05	-	NC_999999999.1	2900146	2901222	-	1077	protein_coding	NAD(P)-dependent alcohol dehydrogenase && PF00107:Zinc-binding dehydrogenase|PF08240:Alcohol dehydrogenase GroES-like domain	ADH_N
CN228_RS05460	199.819	192.469	183.9	181.899	104.459	114.117	110.994	111.007	189.522	110.144	0.786282	2.26238e-06	2.04633e-05	prfA	NC_999999999.1	1099646	1100728	+	1083	protein_coding	peptide chain release factor 1 && PF03462:PCRF domain|PF00472:RF-1 domain	-
CN228_RS20915	313.523	224.547	182.258	227.175	459.779	342.35	526.51	555.035	236.876	470.918	-0.990508	2.26596e-06	2.04633e-05	-	NC_999999999.1	4311442	4312263	+	822	protein_coding	aldo/keto reductase && PF00248:Aldo/keto reductase family	Aldo_ket_red
CN228_RS14080	1.67212	8.40142	4.10491	4.7659	7.12222	37.1841	32.729	50.3232	4.73609	31.8396	-2.71455	2.2694e-06	2.04633e-05	-	NC_999999999.1	2872511	2872789	+	279	protein_coding	hypothetical protein && -	-
CN228_RS12665	47.6555	29.7868	29.5553	43.6875	83.0925	83.3436	71.15	113.967	37.6713	87.8883	-1.21986	2.32975e-06	2.09717e-05	ligD	NC_999999999.1	2550101	2552656	+	2556	protein_coding	DNA ligase D && PF13298:DNA polymerase Ligase (LigD)|PF01068:ATP dependent DNA ligase domain|PF04679:ATP dependent DNA ligase C terminal region	DNA_ligase_A_M
CN228_RS05480	820.177	749.254	655.964	834.033	1134.81	1350.17	1104.25	1377.97	764.857	1241.8	-0.698488	2.39968e-06	2.15645e-05	-	NC_999999999.1	1103266	1103784	+	519	protein_coding	acyloxyacyl hydrolase && PF09411:Lipid A 3-O-deacylase (PagL)	-
CN228_RS05200	157.18	119.147	118.221	142.183	312.586	189.767	247.602	275.297	134.183	256.313	-0.93806	2.51593e-06	2.25708e-05	mmsB	NC_999999999.1	1040875	1041765	+	891	protein_coding	3-hydroxyisobutyrate dehydrogenase && PF14833:NAD-binding of NADP-dependent 3-hydroxyisobutyrate dehydrogenase|PF03446:NAD binding domain of 6-phosphogluconate dehydrogenase	NAD_binding_2
CN228_RS22925	1080.19	678.223	790.605	671.992	2581.41	1247.59	1855.59	1346.88	805.253	1757.87	-1.12747	2.52412e-06	2.26059e-05	-	NC_999999999.1	4728443	4729717	+	1275	protein_coding	outer membrane protein && PF03349:Outer membrane protein transport protein (OMPP1/FadL/TodX)	-
CN228_RS11115	231.589	126.021	115.758	145.36	79.9271	67.9571	61.189	56.2435	154.682	66.3292	1.20943	2.57953e-06	2.3063e-05	-	NC_999999999.1	2226132	2227310	-	1179	protein_coding	glycosyltransferase && PF00534:Glycosyl transferases group 1	Glycos_transf_1
CN228_RS29590	17.5573	13.7478	10.6728	19.0636	60.1432	32.0552	45.536	41.4426	15.2604	44.7943	-1.57025	2.58709e-06	2.30915e-05	-	NC_999999999.1	6120771	6121352	-	582	protein_coding	alpha/beta hydrolase && PF06821:Serine hydrolase	-
CN228_RS31035	278.409	417.016	277.492	354.266	638.626	502.626	590.545	870.295	331.795	650.523	-0.969957	2.652e-06	2.3631e-05	-	NC_999999999.1	6404850	6405146	-	297	protein_coding	hypothetical protein && -	-
CN228_RS33190	296.802	523.179	302.121	302.635	1265.38	657.773	695.847	652.721	356.184	817.931	-1.20128	2.69463e-06	2.39599e-05	-	NC_999999999.1	6730213	6730368	+	156	protein_coding	hypothetical protein && -	-
CN228_RS13350	183.098	217.673	183.079	223.997	136.114	101.294	75.419	87.3255	201.962	100.038	0.995307	2.69799e-06	2.39599e-05	-	NC_999999999.1	2692736	2695771	-	3036	protein_coding	efflux RND transporter permease subunit && PF00873:AcrB/AcrD/AcrF family	ACR_tran
CN228_RS24005	15.0491	7.63765	12.3147	15.8863	62.5173	41.0307	31.306	31.082	12.722	41.484	-1.73484	2.71318e-06	2.40545e-05	-	NC_999999999.1	4950930	4952060	+	1131	protein_coding	OpgC domain-containing protein && PF10129:OpgC protein	-
Novel00254	96.1472	69.5026	125.61	96.9067	136.905	312.859	227.68	224.974	97.0416	225.604	-1.21294	2.73222e-06	2.41827e-05	-	NC_999999999.1	4956821	4957076	-	256	-	-	-
CN228_RS11295	441.441	294.05	337.423	375.712	525.461	591.098	835.301	858.454	362.156	702.579	-0.953828	2.74283e-06	2.42359e-05	-	NC_999999999.1	2259937	2260722	+	786	protein_coding	protein phosphatase CheZ && PF04344:Chemotaxis phosphatase, CheZ	-
CN228_RS24870	91.9668	109.218	96.0548	105.644	207.336	189.767	162.222	161.33	100.721	180.164	-0.845403	2.77986e-06	2.45222e-05	-	NC_999999999.1	5133179	5134276	+	1098	protein_coding	DUF1513 domain-containing protein && PF07433:Protein of unknown function (DUF1513)	-
CN228_RS12400	74.4095	73.3214	59.1106	76.2545	16.6185	23.0798	42.69	29.6019	70.774	27.9975	1.37947	2.88162e-06	2.53774e-05	-	NC_999999999.1	2495232	2495441	+	210	protein_coding	hypothetical protein && -	-
CN228_RS28875	36.7867	6.87389	3.28392	3.97159	126.617	158.994	163.645	180.571	12.729	157.457	-3.63164	2.90327e-06	2.5506e-05	-	NC_999999999.1	5967063	5967938	-	876	protein_coding	triphosphoribosyl-dephospho-CoA synthase && PF01874:ATP:dephospho-CoA triphosphoribosyl transferase	-
CN228_RS26575	51.8359	45.8259	46.7959	67.517	18.9926	26.9264	17.076	13.3208	52.9937	19.079	1.46398	2.90586e-06	2.5506e-05	-	NC_999999999.1	5477863	5478666	+	804	protein_coding	TatD family hydrolase && PF01026:TatD related DNase	-
CN228_RS19885	26.754	25.968	22.1665	27.0068	59.3518	70.5215	52.651	54.7635	25.4738	59.3219	-1.22207	2.94151e-06	2.5776e-05	-	NC_999999999.1	4099711	4101537	-	1827	protein_coding	glycoside hydrolase family 15 protein && PF00723:Glycosyl hydrolases family 15	-
CN228_RS19475	8.36062	9.16518	5.74687	4.7659	36.4024	28.2086	27.037	17.7611	7.00964	27.3523	-1.98551	2.99416e-06	2.61939e-05	-	NC_999999999.1	4013090	4014943	-	1854	protein_coding	achromobactin biosynthetic protein AcsC && PF06276:Ferric iron reductase FhuF-like transporter|PF04183:IucA / IucC family	-
CN228_RS10550	51.8359	86.3055	55.0057	47.659	22.9494	23.0798	21.345	22.2014	60.2015	22.3939	1.42538	3.00347e-06	2.6232e-05	murB	NC_999999999.1	2109236	2110255	+	1020	protein_coding	UDP-N-acetylmuramate dehydrogenase && PF01565:FAD binding domain|PF02873:UDP-N-acetylenolpyruvoylglucosamine reductase, C-terminal domain	FAD_binding_4
CN228_RS17350	26.754	7.63765	12.3147	19.0636	52.2296	75.6503	42.69	42.9227	16.4425	53.3732	-1.70737	3.03947e-06	2.64877e-05	-	NC_999999999.1	3576075	3577595	+	1521	protein_coding	ABC transporter substrate-binding protein && PF00496:Bacterial extracellular solute-binding proteins, family 5 Middle	-
CN228_RS24955	37.6228	51.936	66.4995	50.042	15.0358	23.0798	18.499	17.7611	51.5251	18.5939	1.48742	3.04278e-06	2.64877e-05	-	NC_999999999.1	5147654	5149204	+	1551	protein_coding	AmpG family muropeptide MFS transporter && PF13000:Acetyl-coenzyme A transporter 1	-
CN228_RS25130	59.3604	42.0071	63.2155	57.9852	16.6185	26.9264	19.922	22.2014	55.6421	21.4171	1.39651	3.07648e-06	2.6737e-05	-	NC_999999999.1	5187200	5187793	+	594	protein_coding	phosphoheptose isomerase && PF13580:SIS domain	-
CN228_RS00555	104.508	145.879	115.758	153.303	42.7333	83.3436	51.228	57.7236	129.862	58.7571	1.15693	3.08463e-06	2.67639e-05	hexR	NC_999999999.1	123011	123877	+	867	protein_coding	transcriptional regulator HexR && PF01418:Helix-turn-helix domain, rpiR family|PF01380:SIS domain	SIS
CN228_RS22710	23.4097	22.1492	14.7777	21.4466	159.854	61.546	44.113	38.4824	20.4458	75.9989	-1.91576	3.14559e-06	2.7248e-05	-	NC_999999999.1	4684788	4685192	+	405	protein_coding	hypothetical protein && -	-
CN228_RS07850	146.311	133.659	196.214	167.601	37.9852	108.988	59.766	53.2834	160.946	65.0056	1.31942	3.16071e-06	2.73306e-05	fabZ	NC_999999999.1	1602133	1602573	+	441	protein_coding	3-hydroxyacyl-ACP dehydratase FabZ && PF07977:FabA-like domain	-
CN228_RS13090	117.885	100.817	96.8758	98.4953	168.559	161.558	203.489	223.494	103.518	189.275	-0.865104	3.16546e-06	2.73306e-05	-	NC_999999999.1	2640730	2641728	-	999	protein_coding	glutathione S-transferase family protein && PF13410:Glutathione S-transferase, C-terminal domain|PF13409:Glutathione S-transferase, N-terminal domain	-
CN228_RS29870	7.52456	10.6927	9.03079	9.53181	60.1432	38.4663	15.653	29.6019	9.19497	35.9661	-1.9954	3.19909e-06	2.75759e-05	-	NC_999999999.1	6172664	6173146	-	483	protein_coding	transcriptional repressor && PF01475:Ferric uptake regulator family	FUR
CN228_RS02360	296.802	163.446	229.054	279.6	68.0568	96.1657	128.07	137.649	242.225	107.485	1.18558	3.2489e-06	2.79596e-05	apaG	NC_999999999.1	484969	485349	-	381	protein_coding	Co2+/Mg2+ efflux protein ApaG && PF04379:ApaG domain	-
CN228_RS04500	266.704	268.845	236.443	227.969	162.228	138.479	145.146	145.049	249.99	147.725	0.753892	3.4233e-06	2.94126e-05	-	NC_999999999.1	896251	897000	+	750	protein_coding	FadR family transcriptional regulator && PF07729:FCD domain|PF00392:Bacterial regulatory proteins, gntR family	FCD
CN228_RS23790	379.572	413.197	397.355	370.946	229.494	189.767	263.255	259.016	390.268	235.383	0.732448	3.48985e-06	2.99357e-05	metG	NC_999999999.1	4907029	4909077	+	2049	protein_coding	methionine--tRNA ligase && PF09334:tRNA synthetases class I (M)|PF01588:Putative tRNA binding domain	-
CN228_RS25075	100.327	90.1243	96.0548	99.2897	28.4889	56.4172	44.113	50.3232	96.449	44.8356	1.13242	3.76614e-06	3.22533e-05	-	NC_999999999.1	5175609	5176691	-	1083	protein_coding	phospho-N-acetylmuramoyl-pentapeptide-transferase && PF00953:Glycosyl transferase family 4	Glycos_transf_4
CN228_RS31685	5.85244	6.87389	5.74687	2.38295	17.4099	26.9264	31.306	19.2412	5.21404	23.7209	-2.1704	3.78315e-06	3.23466e-05	-	NC_999999999.1	6539502	6540467	-	966	protein_coding	sulfonate ABC transporter substrate-binding protein && PF09084:NMT1/THI5 like	-
CN228_RS10580	721.522	684.333	823.444	750.63	246.112	366.712	475.282	467.709	744.982	388.954	0.943345	3.84166e-06	3.27937e-05	-	NC_999999999.1	2117850	2118377	+	528	protein_coding	hypothetical protein && PF02620:Uncharacterized ACR, COG1399	-
CN228_RS11085	133.77	112.273	102.623	136.623	70.4308	62.8282	31.306	28.1218	121.322	48.1717	1.30091	3.96522e-06	3.37939e-05	-	NC_999999999.1	2218841	2220256	-	1416	protein_coding	oligosaccharide flippase family protein && PF03023:MviN-like protein	-
CN228_RS03180	100.327	91.6518	126.431	119.148	51.4382	47.4417	59.766	59.2037	109.389	54.4624	1.01297	4.10696e-06	3.49455e-05	-	NC_999999999.1	624459	625346	-	888	protein_coding	hypothetical protein && PF00348:Polyprenyl synthetase	-
CN228_RS17090	5.85244	6.87389	14.7777	11.9148	32.4457	26.9264	35.575	38.4824	9.85468	33.3574	-1.75571	4.19096e-06	3.5603e-05	-	NC_999999999.1	3528670	3529707	+	1038	protein_coding	AraC family transcriptional regulator && PF12833:Helix-turn-helix domain|PF12625:Arabinose-binding domain of AraC transcription regulator, N-term	-
CN228_RS28660	43.4752	43.5346	53.3638	50.8363	21.3667	16.6687	15.653	17.7611	47.8025	17.8624	1.39699	4.35796e-06	3.69622e-05	metW	NC_999999999.1	5927830	5928450	+	621	protein_coding	methionine biosynthesis protein MetW && PF07021:Methionine biosynthesis protein MetW	-
CN228_RS07990	89.4587	103.108	133.82	128.679	52.2296	39.7485	48.382	71.0445	113.767	52.8511	1.1123	4.38121e-06	3.70999e-05	-	NC_999999999.1	1633270	1633980	+	711	protein_coding	DTW domain-containing protein && PF03942:DTW domain	DTW
CN228_RS05675	212.36	278.774	229.054	271.657	74.3876	150.018	142.3	121.368	247.961	122.018	1.0363	4.40272e-06	3.72223e-05	-	NC_999999999.1	1133958	1135313	+	1356	protein_coding	AAA family ATPase && PF13304:AAA domain, putative AbiEii toxin, Type IV TA system	-
CN228_RS17060	1.67212	3.81883	1.64196	2.38295	29.2802	14.1043	11.384	13.3208	2.37897	17.0223	-2.86688	4.50791e-06	3.80508e-05	-	NC_999999999.1	3520737	3521585	-	849	protein_coding	energy transducer TonB && PF03544:Gram-negative bacterial TonB protein C-terminal	-
CN228_RS21415	83.6062	90.888	99.3387	88.9635	32.4457	61.546	35.575	34.0421	90.6991	40.9022	1.15759	4.6359e-06	3.90687e-05	-	NC_999999999.1	4430471	4431304	-	834	protein_coding	DUF2797 domain-containing protein && PF10977:Protein of unknown function (DUF2797)	-
CN228_RS24045	28.4261	20.6217	44.333	30.1841	55.395	130.785	71.15	81.4051	30.8912	84.6839	-1.44994	4.74228e-06	3.98747e-05	-	NC_999999999.1	4956915	4957553	+	639	protein_coding	hypothetical protein && -	-
CN228_RS12525	51.8359	59.5737	63.2155	60.3681	79.1358	134.632	136.608	164.29	58.7483	128.667	-1.11725	4.75342e-06	3.98747e-05	-	NC_999999999.1	2519372	2520343	+	972	protein_coding	hypothetical protein && -	-
CN228_RS11000	30.0982	22.1492	16.4196	26.2125	96.5456	57.6994	58.343	42.9227	23.7199	63.8777	-1.45116	4.75417e-06	3.98747e-05	glcD	NC_999999999.1	2202242	2203741	-	1500	protein_coding	glycolate oxidase subunit GlcD && PF02913:FAD linked oxidases, C-terminal domain|PF01565:FAD binding domain	FAD_binding_4
CN228_RS22010	105.344	134.423	110.832	94.5238	60.9345	55.135	36.998	59.2037	111.281	53.0678	1.05747	4.80279e-06	4.02186e-05	-	NC_999999999.1	4558590	4560623	-	2034	protein_coding	alkaline phosphatase family protein && PF00884:Sulfatase	Sulfatase
CN228_RS18470	166.376	184.067	172.406	163.629	322.083	239.773	287.446	291.578	171.62	285.22	-0.735731	4.88975e-06	4.0882e-05	rlmKL	NC_999999999.1	3809146	3811398	-	2253	protein_coding	bifunctional 23S rRNA (guanine(2069)-N(7))-methyltransferase RlmK/23S rRNA (guanine(2445)-N(2))-methyltransferase RlmL && PF10672:S-adenosylmethionine-dependent methyltransferase|PF01170:Putative RNA methylase family UPF0020|PF02926:THUMP domain	-
CN228_RS30205	58.5244	61.865	91.1289	92.1408	24.5321	23.0798	46.959	23.6815	75.9148	29.5631	1.37686	4.92703e-06	4.11287e-05	dut	NC_999999999.1	6242050	6242505	+	456	protein_coding	dUTP diphosphatase && PF00692:dUTPase	-
CN228_RS23855	226.573	283.357	273.387	249.416	326.831	491.086	513.703	584.637	258.183	479.064	-0.887106	4.95529e-06	4.12993e-05	grxD	NC_999999999.1	4919480	4919806	-	327	protein_coding	Grx4 family monothiol glutaredoxin && PF00462:Glutaredoxin	-
CN228_RS15740	390.441	277.247	252.041	328.847	1006.61	506.472	546.432	565.396	312.144	656.227	-1.07544	4.97227e-06	4.13557e-05	-	NC_999999999.1	3228925	3230247	+	1323	protein_coding	sugar ABC transporter substrate-binding protein && PF01547:Bacterial extracellular solute-binding protein	SBP_bac_1
CN228_RS07965	127.918	93.1793	118.221	130.268	248.486	210.282	196.374	187.972	117.397	210.779	-0.851619	4.97772e-06	4.13557e-05	-	NC_999999999.1	1629026	1629526	+	501	protein_coding	nicotinamide-nucleotide amidohydrolase family protein && PF02464:Competence-damaged protein	-
CN228_RS08105	623.702	465.897	491.768	485.328	962.291	716.755	831.032	925.058	516.674	858.784	-0.734173	5.06763e-06	4.20366e-05	-	NC_999999999.1	1654542	1655888	-	1347	protein_coding	OprD family porin && PF03573:outer membrane porin, OprD family	-
CN228_RS13680	10.0327	12.2202	11.4937	12.7091	39.5679	28.2086	28.46	42.9227	11.6139	34.7898	-1.58698	5.16812e-06	4.28031e-05	-	NC_999999999.1	2786584	2787429	-	846	protein_coding	NAD-dependent protein deacetylase && PF02146:Sir2 family	SIR2
CN228_RS12050	108.688	93.1793	83.7401	109.616	56.9777	38.4663	52.651	37.0023	98.8058	46.2743	1.07618	5.29016e-06	4.37452e-05	lolD	NC_999999999.1	2393611	2394309	+	699	protein_coding	lipoprotein-releasing ABC transporter ATP-binding protein LolD && PF00005:ABC transporter	ABC_tran
CN228_RS29240	42.6392	42.7708	39.4071	46.0704	17.4099	20.5153	11.384	8.88056	42.7219	14.5474	1.51833	5.32203e-06	4.394e-05	tatC	NC_999999999.1	6045360	6046160	+	801	protein_coding	twin-arginine translocase subunit TatC && PF00902:Sec-independent protein translocase protein (TatC)	-
CN228_RS25635	1.14767e+06	868741	961753	1.0835e+06	1.12885e+06	2.14535e+06	2.43202e+06	2.6607e+06	1.01542e+06	2.09173e+06	-1.04263	5.41045e-06	4.46004e-05	ssrA	NC_999999999.1	5283339	5283726	+	388	protein_coding	transfer-messenger RNA && -	-
CN228_RS31300	5.01637	5.34636	2.46294	2.38295	18.2012	21.7975	18.499	17.7611	3.80216	19.0647	-2.32241	5.47602e-06	4.50706e-05	-	NC_999999999.1	6463121	6464113	-	993	protein_coding	FecR family protein && PF16220:Domain of unknown function (DUF4880)|PF04773:FecR protein	-
CN228_RS21140	254.163	256.625	243.831	227.175	142.444	133.35	159.376	159.85	245.449	148.755	0.726641	5.50251e-06	4.52181e-05	-	NC_999999999.1	4364469	4366163	-	1695	protein_coding	glutamine--tRNA ligase/YqeY domain fusion protein && PF00749:tRNA synthetases class I (E and Q), catalytic domain|PF03950:tRNA synthetases class I (E and Q), anti-codon binding domain	-
CN228_RS04945	245.802	200.106	215.918	227.969	133.739	150.018	109.571	113.967	222.449	126.824	0.804602	5.53116e-06	4.5383e-05	-	NC_999999999.1	995914	997074	+	1161	protein_coding	D-alanyl-D-alanine carboxypeptidase && PF07943:Penicillin-binding protein 5, C-terminal domain|PF00768:D-alanyl-D-alanine carboxypeptidase	-
CN228_RS28070	132.934	184.067	151.061	142.183	79.1358	87.1902	91.072	66.6042	152.561	81.0005	0.913881	5.56641e-06	4.56014e-05	-	NC_999999999.1	5786536	5787951	-	1416	protein_coding	AMIN domain-containing protein && PF01520:N-acetylmuramoyl-L-alanine amidase|PF11741:AMIN domain|PF01476:LysM domain	LysM
CN228_RS01995	695.604	493.392	569.761	459.115	1882.64	794.969	1181.09	957.62	554.468	1204.08	-1.12057	5.61008e-06	4.5888e-05	glnA	NC_999999999.1	397566	398972	-	1407	protein_coding	glutamate--ammonia ligase && PF00120:Glutamine synthetase, catalytic domain|PF03951:Glutamine synthetase, beta-Grasp domain	-
CN228_RS20335	89.4587	113.801	114.937	113.587	45.1074	43.5951	49.805	72.5246	107.946	52.758	1.04985	5.7163e-06	4.66846e-05	mobA	NC_999999999.1	4185024	4185629	+	606	protein_coding	molybdenum cofactor guanylyltransferase MobA && PF12804:MobA-like NTP transferase domain	-
CN228_RS02995	4.18031	5.34636	1.64196	7.14886	41.1506	16.6687	15.653	20.7213	4.57937	23.5484	-2.38973	5.93315e-06	4.83808e-05	ugpC	NC_999999999.1	590168	591274	-	1107	protein_coding	sn-glycerol-3-phosphate ABC transporter ATP-binding protein UgpC && PF00005:ABC transporter|PF08402:TOBE domain	ABC_tran
CN228_RS13005	40.967	54.2273	63.2155	61.9568	25.3234	17.9509	25.614	13.3208	55.0917	20.5523	1.39835	5.95901e-06	4.85168e-05	hflD	NC_999999999.1	2622374	2622994	-	621	protein_coding	high frequency lysogenization protein HflD && PF04356:Protein of unknown function (DUF489)	-
CN228_RS19000	13.377	6.87389	9.03079	5.56022	50.6469	12.8221	35.575	41.4426	8.71047	35.1216	-2.02925	6.06962e-06	4.93413e-05	-	NC_999999999.1	3920269	3921543	+	1275	protein_coding	glucarate dehydratase && PF13378:Enolase C-terminal domain-like|PF02746:Mandelate racemase / muconate lactonizing enzyme, N-terminal domain	MR_MLE_N
CN228_RS20940	39.2949	47.3534	34.4812	33.3613	63.3086	105.141	82.534	90.2857	38.6227	85.3174	-1.13124	6.18984e-06	5.02413e-05	-	NC_999999999.1	4316451	4318130	-	1680	protein_coding	MFS transporter && PF07690:Major Facilitator Superfamily	MFS_1
CN228_RS32545	631.227	608.721	825.086	806.232	861.788	1841.25	1475.65	1540.78	717.816	1429.87	-0.993055	6.24502e-06	5.06092e-05	-	NC_999999999.1	6700536	6700814	-	279	protein_coding	hypothetical protein && -	-
CN228_RS32430	34.2786	21.3854	30.3763	20.6523	60.1432	121.81	135.185	32.5621	26.6731	87.425	-1.71107	6.25432e-06	5.06092e-05	-	NC_999999999.1	6681372	6682742	+	1371	protein_coding	TrbI/VirB10 family protein && PF03743:Bacterial conjugation TrbI-like protein	-
CN228_RS12335	5.01637	7.63765	5.74687	1.58863	21.3667	21.7975	21.345	23.6815	4.99738	22.0477	-2.13537	6.62227e-06	5.35047e-05	efeO	NC_999999999.1	2481410	2482618	-	1209	protein_coding	iron uptake system protein EfeO && PF13473:Cupredoxin-like domain|PF09375:Imelysin	-
CN228_RS05505	30.9343	35.1332	23.8085	30.9784	3.95679	14.1043	7.115	7.40047	30.2136	8.14414	1.94587	6.83592e-06	5.51466e-05	-	NC_999999999.1	1108174	1108677	-	504	protein_coding	DUF2878 domain-containing protein && PF11086:Protein of unknown function (DUF2878)	-
CN228_RS24185	183.934	141.297	182.258	131.857	73.5963	91.0368	68.304	99.1662	159.836	83.0258	0.950896	7.07764e-06	5.70095e-05	-	NC_999999999.1	4984697	4987051	-	2355	protein_coding	EAL domain-containing protein && PF14827:Double sensory domain of two-component sensor kinase|PF00563:EAL domain|PF00990:Diguanylate cyclase, GGDEF domain|PF00672:HAMP domain	EAL
CN228_RS03330	231.589	202.398	180.616	214.466	140.07	117.963	102.456	93.2459	207.267	113.434	0.855442	7.14598e-06	5.74724e-05	-	NC_999999999.1	652441	652896	-	456	protein_coding	MaoC family dehydratase && PF01575:MaoC like domain	-
CN228_RS24450	59.3604	42.0071	64.0365	54.0136	15.0358	12.8221	29.883	25.1616	54.8544	20.7256	1.44011	7.37733e-06	5.92429e-05	-	NC_999999999.1	5042894	5043475	+	582	protein_coding	hypothetical protein && -	-
CN228_RS32110	18.3934	29.7868	42.691	30.9784	5.5395	7.69325	8.538	10.3607	30.4624	8.03285	1.96885	7.8265e-06	6.27545e-05	-	NC_999999999.1	6621264	6621857	-	594	protein_coding	mechanosensitive ion channel family protein && PF00924:Mechanosensitive ion channel	-
CN228_RS18995	1.67212	4.58259	4.10491	1.58863	26.9062	12.8221	19.922	11.8407	2.98706	17.8727	-2.60173	7.90525e-06	6.32899e-05	-	NC_999999999.1	3918873	3920249	+	1377	protein_coding	MFS transporter && PF07690:Major Facilitator Superfamily	MFS_1
CN228_RS10570	98.6553	135.95	125.61	89.7579	35.6111	61.546	65.458	44.4028	112.493	51.7545	1.13861	7.99472e-06	6.39094e-05	-	NC_999999999.1	2116114	2117112	+	999	protein_coding	S49 family peptidase && PF01343:Peptidase family S49	Peptidase_S49
CN228_RS13380	132.934	100.053	83.7401	126.296	151.149	237.209	240.487	269.377	110.756	224.555	-1.01286	8.19716e-06	6.54287e-05	-	NC_999999999.1	2701658	2702593	-	936	protein_coding	formate transporter && PF01226:Formate/nitrite transporter	-
CN228_RS15405	12.5409	12.984	16.4196	26.2125	1.58272	3.84663	0	0	17.0393	1.35734	3.56033	8.21667e-06	6.54855e-05	-	NC_999999999.1	3139952	3140089	+	138	protein_coding	hypothetical protein && -	-
CN228_RS12655	19.2294	19.8579	14.7777	20.6523	42.7333	55.135	44.113	42.9227	18.6293	46.226	-1.30742	8.50545e-06	6.76849e-05	ssuD	NC_999999999.1	2547641	2548780	-	1140	protein_coding	FMNH2-dependent alkanesulfonate monooxygenase && PF00296:Luciferase-like monooxygenase	-
CN228_RS22980	49.3277	64.92	61.5736	57.1908	27.6975	30.773	17.076	19.2412	58.253	23.6969	1.27325	8.76762e-06	6.96663e-05	-	NC_999999999.1	4737575	4738579	-	1005	protein_coding	threonine-phosphate decarboxylase && PF00155:Aminotransferase class I and II	Aminotran_1_2
CN228_RS11130	378.736	204.689	176.511	262.919	153.523	94.8834	96.764	112.487	255.714	114.414	1.15064	8.80003e-06	6.98189e-05	-	NC_999999999.1	2230242	2231699	-	1458	protein_coding	mannose-1-phosphate guanylyltransferase/mannose-6-phosphate isomerase && PF01050:Mannose-6-phosphate isomerase|PF00483:Nucleotidyl transferase	-
CN228_RS00475	100.327	156.572	152.702	149.332	41.1506	87.1902	68.304	62.1639	139.733	64.7022	1.12757	9.01081e-06	7.1384e-05	-	NC_999999999.1	106824	107360	-	537	protein_coding	hypothetical protein && -	-
CN228_RS04305	57.6883	77.904	68.9624	84.992	109.999	173.098	136.608	148.009	72.3867	141.929	-0.963055	9.06814e-06	7.17306e-05	-	NC_999999999.1	853045	853542	-	498	protein_coding	elongation factor GreAB && PF01272:Transcription elongation factor, GreA/GreB, C-term	-
CN228_RS03740	38.4589	39.7158	37.7651	34.1556	74.3876	56.4172	89.649	130.248	37.5239	87.6755	-1.21367	9.09663e-06	7.18484e-05	-	NC_999999999.1	743340	744302	-	963	protein_coding	type III effector && PF05394:Avirulence protein	-
CN228_RS30500	137.95	165.737	129.715	129.474	64.1	85.908	75.419	81.4051	140.719	76.708	0.886832	9.82014e-06	7.74472e-05	-	NC_999999999.1	6296107	6297444	+	1338	protein_coding	ammonium transporter && PF00909:Ammonium Transporter Family	Ammonium_transp
CN228_RS31050	138.786	140.533	163.375	157.275	74.3876	73.0859	105.302	76.9648	149.992	82.4351	0.871641	9.85109e-06	7.75755e-05	-	NC_999999999.1	6406814	6407545	-	732	protein_coding	alpha/beta fold hydrolase && PF12697:Alpha/beta hydrolase family	-
CN228_RS30080	268.376	203.925	176.511	213.671	301.507	351.325	532.202	481.03	215.621	416.516	-0.94602	1.02133e-05	8.03082e-05	-	NC_999999999.1	6220540	6221793	+	1254	protein_coding	NAD(P)/FAD-dependent oxidoreductase && PF07992:Pyridine nucleotide-disulphide oxidoreductase	Pyr_redox_2
CN228_RS22370	55.1801	30.5506	46.7959	55.6022	93.3802	119.245	92.495	90.2857	47.0322	98.8516	-1.07365	1.03301e-05	8.11057e-05	-	NC_999999999.1	4628550	4628810	+	261	protein_coding	hypothetical protein && -	-
CN228_RS12095	189.786	183.304	176.511	166.807	311.795	297.472	304.522	242.735	179.102	289.131	-0.694409	1.0528e-05	8.25368e-05	-	NC_999999999.1	2400721	2401206	+	486	protein_coding	STAS domain-containing protein && -	-
CN228_RS17070	1.67212	0.763765	0.820981	0.794317	9.49629	11.5399	12.807	14.8009	1.0128	12.161	-3.57904	1.07802e-05	8.43887e-05	tolQ	NC_999999999.1	3522038	3522748	-	711	protein_coding	protein TolQ && PF01618:MotA/TolQ/ExbB proton channel family	-
CN228_RS06815	44.3113	52.6998	48.4379	73.0772	18.9926	28.2086	19.922	19.2412	54.6315	21.5911	1.34647	1.08017e-05	8.4432e-05	-	NC_999999999.1	1381612	1381908	-	297	protein_coding	hypothetical protein && -	-
CN228_RS22130	6.6885	10.6927	12.3147	7.94317	31.6543	35.9018	29.883	22.2014	9.40977	29.9101	-1.67458	1.08499e-05	8.46841e-05	-	NC_999999999.1	4584411	4585646	+	1236	protein_coding	glutathione-dependent formaldehyde dehydrogenase && PF08240:Alcohol dehydrogenase GroES-like domain|PF00107:Zinc-binding dehydrogenase|PF13823:Alcohol dehydrogenase GroES-associated	ADH_N
CN228_RS07480	229.917	171.083	196.214	210.494	117.121	129.503	102.456	116.927	201.927	116.502	0.79123	1.11402e-05	8.68216e-05	rimM	NC_999999999.1	1512278	1512817	+	540	protein_coding	ribosome maturation factor RimM && PF01782:RimM N-terminal domain	RimM
CN228_RS02355	100.327	83.2504	85.382	99.2897	20.5753	29.4908	19.922	68.0843	92.0624	34.5181	1.4463	1.12845e-05	8.78162e-05	-	NC_999999999.1	484067	484969	-	903	protein_coding	symmetrical bis(5'-nucleosyl)-tetraphosphatase && PF00149:Calcineurin-like phosphoesterase	Metallophos
CN228_RS15685	191.458	226.074	154.344	189.048	285.68	328.245	311.637	359.663	190.231	321.306	-0.752457	1.15064e-05	8.94111e-05	-	NC_999999999.1	3214638	3216143	+	1506	protein_coding	AAA family ATPase && PF06745:KaiC	-
CN228_RS25485	28.4261	30.5506	30.3763	32.567	46.6901	89.7546	73.996	69.5644	30.48	70.0013	-1.18434	1.166e-05	9.04721e-05	rbfA	NC_999999999.1	5253044	5253460	-	417	protein_coding	30S ribosome-binding factor RbfA && PF02033:Ribosome-binding factor A	-
CN228_RS13060	508.326	572.06	495.052	563.171	318.917	393.638	345.789	285.658	534.652	336.001	0.670407	1.176e-05	9.11143e-05	-	NC_999999999.1	2633167	2635572	+	2406	protein_coding	DNA translocase FtsK && PF01580:FtsK/SpoIIIE family|PF13491:4TM region of DNA translocase FtsK/SpoIIIE|PF09397:Ftsk gamma domain	-
CN228_RS03080	2560.86	3044.37	2455.55	2572	1878.68	1155.27	1640.72	1666.58	2658.19	1585.31	0.745095	1.18382e-05	9.15855e-05	-	NC_999999999.1	608186	608872	-	687	protein_coding	outer membrane beta-barrel protein && PF03922:OmpW family	-
Novel00286	299.31	265.026	216.739	180.31	95.7543	84.6258	126.647	162.81	240.346	117.459	1.04243	1.20705e-05	9.32462e-05	-	NC_999999999.1	5453560	5453756	-	197	-	-	-
CN228_RS04700	133.77	189.414	151.881	170.778	66.474	105.141	86.803	85.8454	161.461	86.0659	0.919641	1.23648e-05	9.528e-05	-	NC_999999999.1	937387	940176	-	2790	protein_coding	hybrid sensor histidine kinase/response regulator && PF00072:Response regulator receiver domain|PF02518:Histidine kinase-, DNA gyrase B-, and HSP90-like ATPase|PF07695:7TM diverse intracellular signalling|PF00512:His Kinase A (phospho-acceptor) domain	Response_reg
CN228_RS23025	21.7376	37.4245	29.5553	30.9784	7.91358	14.1043	5.692	4.44028	29.9239	8.03754	1.87989	1.23698e-05	9.528e-05	-	NC_999999999.1	4745424	4746188	-	765	protein_coding	NAD-dependent deacylase && PF02146:Sir2 family	SIR2
CN228_RS08195	319.376	342.167	394.071	370.152	97.337	219.258	182.144	213.133	356.441	177.968	1.01241	1.26371e-05	9.71975e-05	ybgF	NC_999999999.1	1669824	1670642	+	819	protein_coding	tol-pal system protein YbgF && PF16331:TolA binding protein trimerisation|PF13432:Tetratricopeptide repeat	-
CN228_RS29450	137.95	128.313	108.369	134.24	54.6037	88.4724	61.189	60.6838	127.218	66.2372	0.949275	1.29244e-05	9.92621e-05	-	NC_999999999.1	6094084	6095202	-	1119	protein_coding	efflux RND transporter periplasmic adaptor subunit && PF16576:Barrel-sandwich domain of CusB or HlyD membrane-fusion	-
CN228_RS16575	17.5573	13.7478	16.4196	16.6807	38.7765	47.4417	34.152	42.9227	16.1013	40.8232	-1.34246	1.3509e-05	0.000103602	-	NC_999999999.1	3399102	3399554	+	453	protein_coding	winged helix DNA-binding protein && PF13463:Winged helix DNA-binding domain	-
CN228_RS21920	347.802	220.728	244.652	267.685	514.382	400.049	451.091	492.871	270.217	464.598	-0.783666	1.36267e-05	0.000104298	-	NC_999999999.1	4540043	4540804	-	762	protein_coding	SDR family oxidoreductase && PF13561:Enoyl-(Acyl carrier protein) reductase	-
CN228_RS14670	137.114	96.9982	110.832	101.673	74.3876	46.1595	45.536	37.0023	111.654	50.7714	1.10503	1.36392e-05	0.000104298	-	NC_999999999.1	2990793	2992523	+	1731	protein_coding	tannase/feruloyl esterase family alpha/beta hydrolase && PF07519:Tannase and feruloyl esterase	-
CN228_RS26185	5.01637	2.2913	0	3.17727	22.158	8.97546	11.384	31.082	2.62123	18.3999	-2.81745	1.37654e-05	0.00010511	-	NC_999999999.1	5395772	5396422	-	651	protein_coding	MotA/TolQ/ExbB proton channel family protein && PF01618:MotA/TolQ/ExbB proton channel family	-
CN228_RS03495	142.131	102.345	113.295	139.8	277.767	167.969	224.834	251.616	124.393	230.546	-0.894324	1.38624e-05	0.000105698	-	NC_999999999.1	686750	687439	-	690	protein_coding	SDR family oxidoreductase && PF00106:short chain dehydrogenase	adh_short
CN228_RS04905	56.0162	45.8259	50.9008	38.9215	15.8272	17.9509	19.922	23.6815	47.9161	19.3454	1.33238	1.39223e-05	0.000106002	nadD	NC_999999999.1	988978	989637	+	660	protein_coding	nicotinate-nucleotide adenylyltransferase && PF01467:Cytidylyltransferase-like	CTP_transf_2
CN228_RS07465	31.7704	38.1883	51.7218	48.4534	11.079	7.69325	15.653	23.6815	42.5334	14.5267	1.59086	1.40179e-05	0.000106576	ccsA	NC_999999999.1	1509365	1510177	-	813	protein_coding	cytochrome c biogenesis protein CcsA && PF01578:Cytochrome C assembly protein	-
CN228_RS28725	2.50819	0	3.28392	5.56022	23.7407	25.6442	12.807	10.3607	2.83808	18.1381	-2.70521	1.41665e-05	0.000107551	-	NC_999999999.1	5941647	5942285	+	639	protein_coding	aldolase && PF00596:Class II Aldolase and Adducin N-terminal domain	Aldolase_II
CN228_RS03380	198.983	119.911	121.505	165.218	295.968	248.748	300.253	260.496	151.404	276.366	-0.87025	1.42267e-05	0.000107819	-	NC_999999999.1	659657	660934	+	1278	protein_coding	acetyl-CoA C-acetyltransferase && PF02803:Thiolase, C-terminal domain|PF00108:Thiolase, N-terminal domain	Thiolase_N
CN228_RS15900	35.9507	42.0071	43.512	30.9784	100.502	70.5215	85.38	63.644	38.112	80.012	-1.0827	1.42426e-05	0.000107819	-	NC_999999999.1	3269005	3269607	-	603	protein_coding	DUF4946 domain-containing protein && PF16304:Domain of unknown function (DUF4946)	-
CN228_RS07890	197.311	202.398	197.035	158.863	72.8049	97.4479	113.84	125.808	188.902	102.475	0.899084	1.48126e-05	0.000111974	kdsA	NC_999999999.1	1613158	1614003	+	846	protein_coding	3-deoxy-8-phosphooctulonate synthase && PF00793:DAHP synthetase I family	-
CN228_RS27585	48.4916	51.1723	58.2897	94.5238	26.1148	23.0798	31.306	13.3208	63.1193	23.4553	1.41648	1.52255e-05	0.000114931	-	NC_999999999.1	5680688	5680993	+	306	protein_coding	urease subunit beta && PF00699:Urease beta subunit	-
CN228_RS28600	94.475	96.2344	96.8758	108.821	44.316	46.1595	66.881	48.8431	99.1017	51.5499	0.95703	1.56915e-05	0.00011828	ruvX	NC_999999999.1	5918037	5918477	+	441	protein_coding	Holliday junction resolvase RuvX && PF03652:Holliday junction resolvase	-
CN228_RS30140	36.7867	38.952	45.9749	38.9215	65.6827	98.7301	71.15	99.1662	40.1588	83.6823	-1.04895	1.57762e-05	0.000118748	-	NC_999999999.1	6231258	6231509	-	252	protein_coding	DUF1127 domain-containing protein && -	-
CN228_RS18455	193.13	190.941	237.264	184.282	44.316	116.681	122.378	79.925	201.404	90.825	1.16453	1.59057e-05	0.000119553	-	NC_999999999.1	3804429	3804773	-	345	protein_coding	YggL family protein && PF04320:Protein with unknown function (DUF469)	-
CN228_RS24245	493.277	491.101	476.99	523.455	339.492	275.675	340.097	343.382	496.206	324.661	0.61169	1.68135e-05	0.000126197	lepA	NC_999999999.1	4997217	4999013	-	1797	protein_coding	elongation factor 4 && PF00009:Elongation factor Tu GTP binding domain|PF06421:GTP-binding protein LepA C-terminus|PF00679:Elongation factor G C-terminus|PF03144:Elongation factor Tu domain 2	GTP_EFTU
CN228_RS06620	335.261	510.195	426.089	497.243	170.142	257.724	305.945	208.693	442.197	235.626	0.913974	1.74141e-05	0.000130519	-	NC_999999999.1	1344041	1344418	+	378	protein_coding	hypothetical protein && -	-
CN228_RS07620	341.949	385.701	405.565	302.635	219.206	165.405	243.333	220.534	358.963	212.119	0.759524	1.77908e-05	0.000133154	lysS	NC_999999999.1	1550282	1551784	+	1503	protein_coding	lysine--tRNA ligase && PF01336:OB-fold nucleic acid binding domain|PF00152:tRNA synthetases class II (D, K and N)	tRNA-synt_2
CN228_RS15605	433.916	376.536	412.132	294.692	623.59	521.859	718.615	676.403	379.319	635.117	-0.743098	1.78465e-05	0.000133382	-	NC_999999999.1	3201637	3203295	+	1659	protein_coding	nitrite/sulfite reductase && PF01077:Nitrite and sulphite reductase 4Fe-4S domain|PF03460:Nitrite/Sulfite reductase ferredoxin-like half domain	-
CN228_RS08190	1269.14	881.385	913.752	780.02	1701.42	1329.65	1761.67	1813.11	961.075	1651.46	-0.781103	1.81225e-05	0.000135254	pal	NC_999999999.1	1669317	1669817	+	501	protein_coding	peptidoglycan-associated lipoprotein Pal && PF00691:OmpA family	-
CN228_RS18560	81.9341	106.163	108.369	104.056	40.3592	52.5706	62.612	50.3232	100.131	51.4662	0.978598	1.85991e-05	0.000138615	-	NC_999999999.1	3830254	3831246	-	993	protein_coding	alpha/beta fold hydrolase && PF00561:alpha/beta hydrolase fold	Abhydrolase_1
CN228_RS27385	55.1801	61.865	64.8575	61.9568	22.158	23.0798	32.729	34.0421	60.9648	28.0022	1.15069	1.89244e-05	0.0001408	-	NC_999999999.1	5638958	5639434	-	477	protein_coding	peptidylprolyl isomerase && PF00254:FKBP-type peptidyl-prolyl cis-trans isomerase	FKBP_C
CN228_RS30265	176.409	234.476	147.777	179.516	104.459	79.4969	122.378	78.4449	184.544	96.1948	0.937411	1.89456e-05	0.0001408	-	NC_999999999.1	6254059	6254439	+	381	protein_coding	RidA family protein && PF01042:Endoribonuclease L-PSP	Ribonuc_L-PSP
CN228_RS17585	38.4589	25.968	45.9749	24.6238	147.193	46.1595	96.764	75.4848	33.7564	91.4002	-1.4516	1.89748e-05	0.000140819	tssC	NC_999999999.1	3624595	3626082	+	1488	protein_coding	type VI secretion system contractile sheath large subunit && PF05943:Type VI secretion protein, EvpB/VC_A0108, tail sheath	-
CN228_RS00560	0.836062	0.763765	0.820981	1.58863	11.079	8.97546	15.653	10.3607	1.00236	11.517	-3.51571	1.90496e-05	0.000141175	-	NC_999999999.1	123985	124206	+	222	protein_coding	hypothetical protein && -	-
CN228_RS25165	126.245	139.769	134.641	119.942	72.8049	78.2147	69.727	76.9648	130.149	74.4279	0.807754	1.91107e-05	0.00014143	-	NC_999999999.1	5192063	5193157	-	1095	protein_coding	cell division protein ZapE && PF03969:AFG1-like ATPase	AFG1_ATPase
CN228_RS31605	224.065	156.572	166.659	204.14	80.7185	107.706	123.801	97.6862	187.859	102.478	0.884306	1.94267e-05	0.000143567	-	NC_999999999.1	6527403	6528770	-	1368	protein_coding	aspartate aminotransferase family protein && PF00202:Aminotransferase class-III	Aminotran_3
CN228_RS06035	11.7049	20.6217	13.1357	19.8579	74.3876	37.1841	39.844	34.0421	16.33	46.3645	-1.52778	1.96574e-05	0.000144891	-	NC_999999999.1	1202533	1204878	-	2346	protein_coding	TonB-dependent siderophore receptor && PF00593:TonB dependent receptor|PF07715:TonB-dependent Receptor Plug Domain|PF07660:Secretin and TonB N terminus short domain	TonB_dep_Rec
CN228_RS07805	309.343	219.964	270.924	273.245	144.027	132.067	184.99	165.77	268.369	156.714	0.780752	1.96606e-05	0.000144891	pyrH	NC_999999999.1	1592406	1593149	+	744	protein_coding	UMP kinase && PF00696:Amino acid kinase family	AA_kinase
CN228_RS28135	152.163	111.51	178.153	115.97	76.7617	55.135	73.996	76.9648	139.449	70.7144	0.976466	1.978e-05	0.000145567	serB	NC_999999999.1	5801519	5802733	-	1215	protein_coding	phosphoserine phosphatase SerB && PF13740:ACT domain|PF12710:haloacid dehalogenase-like hydrolase	-
CN228_RS12670	152.163	157.336	206.066	189.048	81.5098	106.423	106.725	103.607	176.153	99.5662	0.833352	2.03442e-05	0.000149512	pssA	NC_999999999.1	2552730	2554073	-	1344	protein_coding	CDP-diacylglycerol--serine O-phosphatidyltransferase && PF13091:PLD-like domain	-
CN228_RS11160	385.425	391.048	352.201	332.819	751.79	441.08	620.428	679.363	365.373	623.165	-0.771804	2.09049e-05	0.000153419	-	NC_999999999.1	2236248	2237174	+	927	protein_coding	chemotaxis protein CheV && PF00072:Response regulator receiver domain|PF01584:CheW-like domain	Response_reg
CN228_RS07725	163.868	164.209	210.992	181.899	71.2222	92.319	110.994	119.888	180.242	98.6057	0.886673	2.17461e-05	0.000159371	-	NC_999999999.1	1574540	1574917	-	378	protein_coding	hypothetical protein && -	-
CN228_RS03155	158.852	122.202	93.5918	160.452	56.9777	78.2147	73.996	56.2435	133.775	66.358	1.017	2.22177e-05	0.000162595	nusB	NC_999999999.1	619692	620189	+	498	protein_coding	transcription antitermination factor NusB && PF01029:NusB family	-
CN228_RS15905	392.949	363.552	243.01	302.635	553.159	475.699	559.239	674.923	325.537	565.755	-0.796409	2.22476e-05	0.000162595	gloA	NC_999999999.1	3269710	3270231	+	522	protein_coding	lactoylglutathione lyase && PF00903:Glyoxalase/Bleomycin resistance protein/Dioxygenase superfamily	Glyoxalase
CN228_RS20435	41.8031	20.6217	23.8085	28.5954	63.3086	69.2393	51.228	82.8852	28.7072	66.6653	-1.216	2.23395e-05	0.000163041	-	NC_999999999.1	4205160	4205552	+	393	protein_coding	membrane protein && PF07332:Putative Actinobacterial Holin-X, holin superfamily III	-
CN228_RS07795	1357.77	1445.04	1232.29	1138.26	546.037	537.245	822.494	953.18	1293.34	714.739	0.858215	2.24937e-05	0.000163941	rpsB	NC_999999999.1	1590403	1591146	+	744	protein_coding	30S ribosomal protein S2 && PF00318:Ribosomal protein S2	-
CN228_RS00580	121.229	100.053	79.6352	124.708	218.415	147.454	190.682	275.297	106.406	207.962	-0.965909	2.27427e-05	0.000165527	-	NC_999999999.1	128902	129570	-	669	protein_coding	GNAT family N-acetyltransferase && PF13302:Acetyltransferase (GNAT) domain	-
CN228_RS07865	27.5901	38.1883	38.5861	30.1841	5.5395	20.5153	7.115	5.92037	33.6371	9.77255	1.8096	2.28535e-05	0.000166105	rnhB	NC_999999999.1	1604503	1605156	+	654	protein_coding	ribonuclease HII && PF01351:Ribonuclease HII	-
CN228_RS21875	227.409	228.366	209.35	251.004	377.478	317.988	341.52	386.304	229.032	355.822	-0.636389	2.33261e-05	0.000169221	-	NC_999999999.1	4527466	4528215	+	750	protein_coding	pilus assembly protein PilZ && PF07317:Flagellar regulator YcgR|PF07238:PilZ domain	-
CN228_RS07835	741.587	778.277	708.507	713.297	479.563	448.773	552.124	512.112	735.417	498.143	0.563684	2.33464e-05	0.000169221	bamA	NC_999999999.1	1598035	1600416	+	2382	protein_coding	outer membrane protein assembly factor BamA && PF01103:Surface antigen|PF07244:Surface antigen variable number repeat	-
CN228_RS15330	50.1637	45.0621	47.6169	37.3329	67.2654	87.1902	96.764	125.808	45.0439	94.2569	-1.05123	2.35749e-05	0.000170643	-	NC_999999999.1	3127916	3128839	-	924	protein_coding	sugar kinase && PF00294:pfkB family carbohydrate kinase	PfkB
CN228_RS07590	144.639	148.934	152.702	179.516	114.747	71.8037	61.189	51.8033	156.448	74.8857	1.0359	2.36255e-05	0.000170776	-	NC_999999999.1	1542614	1543888	+	1275	protein_coding	protein-glutamate O-methyltransferase CheR && PF03705:CheR methyltransferase, all-alpha domain|PF01739:CheR methyltransferase, SAM binding domain	CheR
CN228_RS28850	11.7049	5.34636	4.92589	7.94317	30.0716	23.0798	24.191	23.6815	7.48007	25.256	-1.77345	2.37044e-05	0.000171112	mdcH	NC_999999999.1	5963557	5964492	-	936	protein_coding	malonate decarboxylase subunit epsilon && PF00698:Acyl transferase domain	Acyl_transf_1
CN228_RS09575	37.6228	28.2593	27.9134	20.6523	57.7691	58.9816	79.688	57.7236	28.6119	63.5406	-1.14756	2.46931e-05	0.000178006	-	NC_999999999.1	1918859	1919512	-	654	protein_coding	DUF3313 family protein && PF11769:Protein of unknown function (DUF3313)	-
CN228_RS00005	259.179	382.646	318.541	374.123	182.804	194.896	207.758	213.133	333.622	199.648	0.744888	2.47796e-05	0.000178386	dnaA	NC_999999999.1	102	1637	+	1536	protein_coding	chromosomal replication initiator protein DnaA && PF11638:DnaA N-terminal domain|PF00308:Bacterial dnaA protein|PF08299:Bacterial dnaA protein helix-turn-helix	-
CN228_RS23440	107.852	118.384	111.653	114.382	51.4382	70.5215	71.15	56.2435	113.068	62.3383	0.871587	2.49507e-05	0.000179373	-	NC_999999999.1	4832973	4833536	+	564	protein_coding	peptidylprolyl isomerase A && PF00160:Cyclophilin type peptidyl-prolyl cis-trans isomerase/CLD	Pro_isomerase
CN228_RS13625	10.0327	12.2202	13.1357	8.73749	21.3667	38.4663	31.306	41.4426	11.0315	33.1454	-1.56419	2.53315e-05	0.000181864	-	NC_999999999.1	2775196	2775780	-	585	protein_coding	hypothetical protein && PF13393:Histidyl-tRNA synthetase	-
CN228_RS01670	61.8686	77.904	75.5303	65.9283	36.4024	39.7485	32.729	22.2014	70.3078	32.7703	1.08501	2.6202e-05	0.000187858	hisA	NC_999999999.1	332369	333106	+	738	protein_coding	1-(5-phosphoribosyl)-5-[(5-phosphoribosylamino)methylideneamino]imidazole-4-carboxamide isomerase && PF00977:Histidine biosynthesis protein	-
CN228_RS30570	30.9343	30.5506	27.9134	27.0068	51.4382	69.2393	52.651	78.4449	29.1013	62.9434	-1.10147	2.65355e-05	0.000189992	-	NC_999999999.1	6308960	6309976	-	1017	protein_coding	sulfate ABC transporter substrate-binding protein && PF13531:Bacterial extracellular solute-binding protein	-
CN228_RS24620	395.457	365.843	379.293	363.797	201.796	188.485	249.025	284.178	376.098	230.871	0.710393	2.6721e-05	0.00019106	purU	NC_999999999.1	5085847	5086698	-	852	protein_coding	formyltetrahydrofolate deformylase && PF00551:Formyl transferase	-
CN228_RS02970	420.539	439.929	480.274	442.435	180.43	284.65	311.637	270.857	445.794	261.893	0.775203	2.68133e-05	0.000191462	-	NC_999999999.1	586041	587435	+	1395	protein_coding	MFS transporter && PF07690:Major Facilitator Superfamily	MFS_1
CN228_RS30325	64.3768	51.936	65.6785	51.6306	83.0925	133.35	108.148	133.208	58.4055	114.45	-0.960889	2.68571e-05	0.000191515	-	NC_999999999.1	6264335	6264733	-	399	protein_coding	GFA family protein && PF04828:Glutathione-dependent formaldehyde-activating enzyme	-
CN228_RS00325	84.4423	97.7619	99.3387	109.616	151.149	165.405	156.53	202.773	97.7897	168.964	-0.782976	2.7065e-05	0.000192738	-	NC_999999999.1	72027	73478	-	1452	protein_coding	iron-containing redox enzyme family protein && PF14518:Iron-containing redox enzyme	-
CN228_RS24210	37.6228	47.3534	45.154	33.3613	12.6617	16.6687	17.076	17.7611	40.8729	16.0419	1.37624	2.79591e-05	0.000198821	cmoB	NC_999999999.1	4991763	4992722	+	960	protein_coding	tRNA 5-methoxyuridine(34)/uridine 5-oxyacetic acid(34) synthase CmoB && PF08003:Protein of unknown function (DUF1698)	-
CN228_RS26005	171.393	81.7229	94.4128	138.211	257.191	188.485	276.062	256.056	121.435	244.449	-1.01044	2.79944e-05	0.000198821	-	NC_999999999.1	5359404	5361326	+	1923	protein_coding	methyl-accepting chemotaxis protein && PF00672:HAMP domain|PF16591:Helical bimodular sensor domain|PF00015:Methyl-accepting chemotaxis protein (MCP) signalling domain	HAMP
CN228_RS11090	102.836	68.7389	49.2589	90.5522	41.1506	25.6442	36.998	23.6815	77.8464	31.8686	1.26781	2.92206e-05	0.00020725	-	NC_999999999.1	2220272	2221093	-	822	protein_coding	acyltransferase && -	-
CN228_RS02935	152.999	245.169	202.782	164.424	78.3444	106.423	98.187	124.328	191.343	101.821	0.922029	2.94154e-05	0.000208353	rpsM	NC_999999999.1	579389	579745	+	357	protein_coding	30S ribosomal protein S13 && PF00416:Ribosomal protein S13/S18	-
CN228_RS13160	198.147	240.586	209.35	223.203	121.078	128.221	147.992	140.609	217.822	134.475	0.703168	2.98579e-05	0.000211204	-	NC_999999999.1	2653913	2656435	-	2523	protein_coding	Tellurite resistance protein TerB && PF15615:TerB-C domain|PF13208:TerB N-terminal domain	-
CN228_RS28240	242.458	223.019	271.745	249.416	128.2	143.607	175.029	158.37	246.659	151.302	0.713584	3.00677e-05	0.000212403	-	NC_999999999.1	5823203	5824378	+	1176	protein_coding	FAD-dependent oxidoreductase && PF01266:FAD dependent oxidoreductase	DAO
CN228_RS14280	236.606	161.918	150.24	213.671	407.549	314.141	286.023	338.941	190.609	336.664	-0.824756	3.05885e-05	0.000215794	-	NC_999999999.1	2908006	2909175	+	1170	protein_coding	PilT/PilU family type 4a pilus ATPase && PF00437:Type II/IV secretion system protein	-
CN228_RS22920	32.6064	32.8419	50.0798	38.9215	14.2444	17.9509	2.846	14.8009	38.6124	12.4606	1.60816	3.18885e-05	0.000224665	-	NC_999999999.1	4727968	4728192	+	225	protein_coding	hypothetical protein && -	-
CN228_RS21550	208.179	209.272	220.844	194.608	124.243	144.89	116.686	131.728	208.226	129.387	0.68751	3.24414e-05	0.000228256	-	NC_999999999.1	4459095	4459835	-	741	protein_coding	S-methyl-5'-thioinosine phosphorylase && PF01048:Phosphorylase superfamily	-
CN228_RS24945	600.293	430.763	455.644	576.674	139.279	244.902	313.06	330.061	515.844	256.825	1.01364	3.30554e-05	0.000232267	-	NC_999999999.1	5146071	5147078	-	1008	protein_coding	DUF481 domain-containing protein && PF04338:Protein of unknown function, DUF481	-
CN228_RS31640	20.0655	23.6767	20.5245	17.475	71.2222	43.5951	41.267	39.9625	20.4354	49.0117	-1.28631	3.35618e-05	0.000235512	-	NC_999999999.1	6533089	6533733	+	645	protein_coding	TetR/AcrR family transcriptional regulator && PF00440:Bacterial regulatory proteins, tetR family	TetR_N
CN228_RS12875	54.344	38.952	64.0365	51.6306	20.5753	23.0798	27.037	17.7611	52.2408	22.1133	1.24395	3.40083e-05	0.000238329	queD	NC_999999999.1	2595037	2595393	-	357	protein_coding	6-carboxytetrahydropterin synthase QueD && PF01242:6-pyruvoyl tetrahydropterin synthase	-
CN228_RS27315	21.7376	65.6838	50.0798	33.3613	18.2012	15.3865	4.269	5.92037	42.7156	10.9443	1.89951	3.42348e-05	0.000239494	-	NC_999999999.1	5622056	5623651	+	1596	protein_coding	PAS domain-containing protein && PF00512:His Kinase A (phospho-acceptor) domain|PF02518:Histidine kinase-, DNA gyrase B-, and HSP90-like ATPase	HisKA
CN228_RS06305	25.9179	21.3854	26.2714	31.7727	5.5395	7.69325	8.538	10.3607	26.3369	8.03285	1.76109	3.42653e-05	0.000239494	-	NC_999999999.1	1266004	1266255	+	252	protein_coding	GIY-YIG nuclease family protein && -	-
CN228_RS26630	757.472	801.19	843.148	700.588	474.815	461.595	523.664	592.037	775.599	513.028	0.59866	3.44216e-05	0.000240269	-	NC_999999999.1	5488681	5489259	-	579	protein_coding	TerD family protein && PF02342:TerD domain	-
CN228_RS29285	198.983	265.79	256.967	241.472	114.747	130.785	159.376	162.81	240.803	141.93	0.773426	3.48481e-05	0.000242926	pip	NC_999999999.1	6057327	6058298	-	972	protein_coding	prolyl aminopeptidase && PF00561:alpha/beta hydrolase fold	Abhydrolase_1
CN228_RS04355	367.031	247.46	312.794	237.501	124.243	132.067	173.606	201.293	291.196	157.802	0.891979	3.50751e-05	0.000244185	-	NC_999999999.1	861906	862535	+	630	protein_coding	FKBP-type peptidyl-prolyl cis-trans isomerase && PF00254:FKBP-type peptidyl-prolyl cis-trans isomerase|PF01346:Domain amino terminal to FKBP-type peptidyl-prolyl isomerase	FKBP_C
Novel00349	127.918	342.167	162.554	153.303	11.8704	52.5706	48.382	53.2834	196.485	41.5266	2.25554	3.58454e-05	0.00024922	-	NC_999999999.1	6739992	6740182	+	191	-	-	-
CN228_RS04780	139.622	104.636	93.5918	122.325	56.9777	41.0307	69.727	68.0843	115.044	58.9549	0.97127	3.62791e-05	0.000251904	-	NC_999999999.1	955955	957145	-	1191	protein_coding	hypothetical protein && PF16968:Pilus assembly protein TadZ N-terminal	-
CN228_RS01700	234.097	271.9	260.251	293.103	123.452	158.994	193.528	156.89	264.838	158.216	0.753185	3.67418e-05	0.000254782	-	NC_999999999.1	340011	341333	-	1323	protein_coding	murein hydrolase activator EnvC && PF01551:Peptidase family M23	Peptidase_M23
CN228_RS16710	10.8688	19.8579	16.4196	15.8863	72.0135	43.5951	42.69	22.2014	15.7582	45.125	-1.5413	3.69895e-05	0.000256163	-	NC_999999999.1	3429310	3429843	+	534	protein_coding	DUF4880 domain-containing protein && PF08281:Sigma-70, region 4|PF16220:Domain of unknown function (DUF4880)	Sigma70_r4_2
CN228_RS04310	204.835	200.87	239.726	247.033	92.5888	174.38	112.417	103.607	223.116	120.748	0.89112	3.83677e-05	0.00026536	-	NC_999999999.1	853618	853971	-	354	protein_coding	hypothetical protein && -	-
CN228_RS08095	93.639	129.84	124.789	115.176	54.6037	71.8037	72.573	44.4028	115.861	60.8458	0.933363	3.89989e-05	0.000269373	-	NC_999999999.1	1651615	1652589	-	975	protein_coding	hypothetical protein && -	-
CN228_RS05090	307.671	303.978	343.17	249.416	153.523	173.098	217.719	183.532	301.059	181.968	0.73294	3.90692e-05	0.000269506	amn	NC_999999999.1	1021386	1022849	+	1464	protein_coding	AMP nucleosidase && PF10423:Bacterial AMP nucleoside phosphorylase N-terminus|PF01048:Phosphorylase superfamily	-
CN228_RS29190	1448.06	916.518	937.56	934.117	1501.21	1675.85	2029.2	2125.41	1059.06	1832.92	-0.790754	3.9259e-05	0.000270462	-	NC_999999999.1	6038987	6039760	-	774	protein_coding	phasin family protein && PF05597:Poly(hydroxyalcanoate) granule associated protein (phasin)	-
CN228_RS25750	60.1965	93.9431	87.845	64.3397	15.8272	42.3129	19.922	44.4028	76.5811	30.6162	1.35398	3.95654e-05	0.000272218	-	NC_999999999.1	5302702	5303664	-	963	protein_coding	glycosyltransferase family 2 protein && PF00535:Glycosyl transferase family 2	Glycos_transf_2
CN228_RS14935	356.163	403.268	387.503	420.194	493.807	710.344	693.001	590.557	391.782	621.927	-0.663963	3.96481e-05	0.000272433	-	NC_999999999.1	3046072	3046245	-	174	protein_coding	hypothetical protein && -	-
CN228_RS22845	81.9341	102.345	110.011	82.609	43.5247	64.1104	42.69	39.9625	94.2248	47.5719	0.986973	4.02991e-05	0.000276546	-	NC_999999999.1	4715837	4717606	-	1770	protein_coding	ABC transporter ATP-binding protein && PF00005:ABC transporter|PF00664:ABC transporter transmembrane region	ABC_tran
CN228_RS00760	181.426	141.297	151.061	160.452	76.7617	83.3436	105.302	102.126	158.559	91.8834	0.799249	4.06231e-05	0.000278408	-	NC_999999999.1	170020	171981	-	1962	protein_coding	DUF4105 domain-containing protein && PF13387:Domain of unknown function (DUF4105)	-
CN228_RS16115	1650.39	1154.81	1226.55	1138.26	2524.43	1725.85	2165.81	2086.93	1292.5	2125.76	-0.718476	4.16059e-05	0.000284774	-	NC_999999999.1	3309701	3312532	-	2832	protein_coding	2-oxoglutarate dehydrogenase E1 component && PF00676:Dehydrogenase E1 component|PF16078:2-oxoglutarate dehydrogenase N-terminus|PF16870:2-oxoglutarate dehydrogenase C-terminal|PF02779:Transketolase, pyrimidine binding domain	-
CN228_RS11795	16.7212	32.8419	14.7777	27.8011	2.37407	5.12883	7.115	7.40047	23.0355	5.50459	2.15361	4.21835e-05	0.000288354	-	NC_999999999.1	2346273	2346452	-	180	protein_coding	hypothetical protein && -	-
CN228_RS13170	1705.57	1679.52	1341.48	1538.59	1830.41	2581.09	3218.83	3028.27	1566.29	2664.65	-0.765728	4.23395e-05	0.000289046	-	NC_999999999.1	2656832	2657503	+	672	protein_coding	Bax inhibitor-1/YccA family protein && PF01027:Inhibitor of apoptosis-promoting Bax1	-
CN228_RS21090	337.769	354.387	353.022	316.138	178.055	203.871	239.064	244.215	340.329	216.302	0.662152	4.30706e-05	0.000293658	folD	NC_999999999.1	4353777	4354631	+	855	protein_coding	bifunctional methylenetetrahydrofolate dehydrogenase/methenyltetrahydrofolate cyclohydrolase FolD && PF02882:Tetrahydrofolate dehydrogenase/cyclohydrolase, NAD(P)-binding domain|PF00763:Tetrahydrofolate dehydrogenase/cyclohydrolase, catalytic domain	-
CN228_RS26400	647.112	642.326	715.895	597.327	321.291	320.552	463.898	475.11	650.665	395.213	0.723896	4.33577e-05	0.000295235	ilvC	NC_999999999.1	5439923	5440939	-	1017	protein_coding	ketol-acid reductoisomerase && PF07991:Acetohydroxy acid isomeroreductase, NADPH-binding domain|PF01450:Acetohydroxy acid isomeroreductase, catalytic domain	-
CN228_RS02005	272.556	335.293	337.423	311.372	97.337	176.945	206.335	192.412	314.161	168.257	0.912862	4.3519e-05	0.000295951	thiI	NC_999999999.1	399308	400762	+	1455	protein_coding	tRNA 4-thiouridine(8) synthase ThiI && PF02568:Thiamine biosynthesis protein (ThiI)|PF02926:THUMP domain	-
CN228_RS23465	224.901	287.939	311.973	239.09	160.646	148.736	179.298	158.37	265.976	161.762	0.718631	4.37665e-05	0.000297252	hrpA	NC_999999999.1	4840393	4844304	-	3912	protein_coding	ATP-dependent RNA helicase HrpA && PF04408:Helicase associated domain (HA2)|PF07717:Oligonucleotide/oligosaccharide-binding (OB)-fold|PF11898:Domain of unknown function (DUF3418)|PF00271:Helicase conserved C-terminal domain	DUF1605
CN228_RS19950	4.18031	1.52753	2.46294	0.794317	44.316	6.41104	8.538	11.8407	2.24128	17.7765	-3.04468	4.39653e-05	0.000298219	-	NC_999999999.1	4115978	4116799	-	822	protein_coding	energy transducer TonB && PF03544:Gram-negative bacterial TonB protein C-terminal	-
CN228_RS19485	2.50819	8.40142	4.10491	5.56022	26.9062	17.9509	15.653	20.7213	5.14368	20.3078	-1.98919	4.47354e-05	0.000303054	-	NC_999999999.1	4016368	4017576	-	1209	protein_coding	type III PLP-dependent enzyme && PF00278:Pyridoxal-dependent decarboxylase, C-terminal sheet domain|PF02784:Pyridoxal-dependent decarboxylase, pyridoxal binding domain	-
CN228_RS32340	220.72	203.162	304.584	235.912	81.5098	111.552	147.992	162.81	241.095	125.966	0.950089	4.55079e-05	0.000307892	-	NC_999999999.1	6665376	6666248	-	873	protein_coding	ParB/RepB/Spo0J family partition protein && PF02195:ParB-like nuclease domain	ParBc
CN228_RS00805	37.6228	35.1332	38.5861	34.95	121.869	56.4172	62.612	78.4449	36.573	79.8358	-1.14562	4.61677e-05	0.000311956	-	NC_999999999.1	178905	179825	-	921	protein_coding	LysR family transcriptional regulator && PF00126:Bacterial regulatory helix-turn-helix protein, lysR family|PF03466:LysR substrate binding domain	LysR_substrate
CN228_RS07870	376.228	487.282	476.99	444.023	200.213	275.675	293.138	310.82	446.131	269.961	0.73212	4.65304e-05	0.000314006	dnaE	NC_999999999.1	1605225	1608746	+	3522	protein_coding	DNA polymerase III subunit alpha && PF01336:OB-fold nucleic acid binding domain|PF07733:Bacterial DNA polymerase III alpha subunit|PF02811:PHP domain|PF14579:Helix-hairpin-helix motif	tRNA_anti
CN228_RS07165	97.8193	108.455	123.147	87.3749	48.2728	46.1595	62.612	65.1241	104.199	55.5421	0.921641	4.6826e-05	0.000315598	secF	NC_999999999.1	1449120	1450031	+	912	protein_coding	protein translocase subunit SecF && PF07549:SecD/SecF GG Motif|PF02355:Protein export membrane protein	-
CN228_RS26180	0.836062	4.58259	1.64196	1.58863	20.5753	8.97546	14.23	11.8407	2.16231	13.9054	-2.69107	4.71628e-05	0.000317463	-	NC_999999999.1	5394446	5395708	-	1263	protein_coding	phospholipase && PF13091:PLD-like domain	-
CN228_RS11555	30.9343	22.1492	22.1665	32.567	4.74815	3.84663	9.961	13.3208	26.9542	7.96915	1.82958	4.72951e-05	0.000317948	-	NC_999999999.1	2311126	2311596	-	471	protein_coding	MarR family transcriptional regulator && PF12802:MarR family	-
CN228_RS21005	43.4752	50.4085	46.7959	61.9568	15.8272	28.2086	27.037	13.3208	50.6591	21.0984	1.2817	4.74199e-05	0.000318382	-	NC_999999999.1	4332539	4334368	+	1830	protein_coding	ABC transporter substrate-binding protein && PF00496:Bacterial extracellular solute-binding proteins, family 5 Middle	-
CN228_RS15695	454.818	394.867	328.392	475.002	538.123	744.963	688.732	738.567	413.27	677.596	-0.711111	4.82695e-05	0.000323675	-	NC_999999999.1	3218198	3218575	-	378	protein_coding	response regulator && PF00072:Response regulator receiver domain	Response_reg
CN228_RS03980	184.77	183.304	220.023	184.282	86.258	130.785	126.647	109.527	193.094	113.304	0.780352	4.85063e-05	0.000324851	-	NC_999999999.1	778021	778929	-	909	protein_coding	hypothetical protein && -	-
CN228_RS29975	664.669	815.701	694.55	757.779	541.289	438.515	510.857	461.789	733.175	488.113	0.585038	4.8884e-05	0.000326966	ptsP	NC_999999999.1	6196532	6198811	-	2280	protein_coding	phosphoenolpyruvate--protein phosphotransferase && PF05524:PEP-utilising enzyme, N-terminal|PF01590:GAF domain|PF02896:PEP-utilising enzyme, TIM barrel domain|PF00391:PEP-utilising enzyme, mobile domain	GAF
CN228_RS03325	119.557	101.581	137.104	112.793	75.9703	51.2883	66.881	60.6838	117.759	63.7059	0.873558	4.89941e-05	0.000327288	-	NC_999999999.1	650573	652300	-	1728	protein_coding	peptidase C13 && PF01650:Peptidase C13 family	-
CN228_RS07240	329.409	410.142	368.62	423.371	232.659	242.337	266.101	254.576	382.885	248.918	0.624519	4.9217e-05	0.000328362	rlmN	NC_999999999.1	1459626	1460774	+	1149	protein_coding	23S rRNA (adenine(2503)-C(2))-methyltransferase RlmN && PF04055:Radical SAM superfamily	Radical_SAM
CN228_RS26230	94.475	81.7229	101.802	86.5806	49.8555	52.5706	54.074	32.5621	91.145	47.2655	0.938118	4.98589e-05	0.000332225	-	NC_999999999.1	5404363	5405439	-	1077	protein_coding	DUF3396 domain-containing protein && PF11876:Protein of unknown function (DUF3396)	-
CN228_RS17365	0.836062	2.2913	1.64196	5.56022	24.5321	11.5399	12.807	11.8407	2.58239	15.1799	-2.57912	5.02806e-05	0.000334613	-	NC_999999999.1	3579549	3580550	+	1002	protein_coding	ABC transporter ATP-binding protein && PF08352:Oligopeptide/dipeptide transporter, C-terminal region|PF00005:ABC transporter	ABC_tran
CN228_RS21030	396.294	292.522	284.88	312.961	177.264	171.816	230.526	199.813	321.664	194.855	0.727143	5.07354e-05	0.000337215	-	NC_999999999.1	4339954	4340748	+	795	protein_coding	enoyl-ACP reductase && PF13561:Enoyl-(Acyl carrier protein) reductase	-
CN228_RS07245	132.098	146.643	165.017	168.395	63.3086	100.012	83.957	97.6862	153.038	86.241	0.842802	5.14914e-05	0.00034181	pilW	NC_999999999.1	1460801	1461559	+	759	protein_coding	type IV pilus biogenesis/stability protein PilW && PF13424:Tetratricopeptide repeat	-
CN228_RS29370	143.803	125.257	121.505	127.091	79.9271	67.9571	64.035	85.8454	129.414	74.4411	0.793828	5.16493e-05	0.000342428	-	NC_999999999.1	6077206	6078204	+	999	protein_coding	D-cysteine desulfhydrase && PF00291:Pyridoxal-phosphate dependent enzyme	PALP
CN228_RS06235	303.491	274.955	244.652	293.897	776.322	468.006	378.518	441.068	279.249	515.978	-0.89055	5.20555e-05	0.000344539	-	NC_999999999.1	1248344	1249738	+	1395	protein_coding	PhoH family protein && PF02562:PhoH-like protein|PF13638:PIN domain	-
CN228_RS27015	70.2292	48.881	53.3638	75.4601	15.8272	34.6196	24.191	32.5621	61.9835	26.8	1.24233	5.20982e-05	0.000344539	-	NC_999999999.1	5562784	5564010	-	1227	protein_coding	dTDP-4-dehydrorhamnose 3%2C5-epimerase && -	-
CN228_RS30115	463.178	587.335	477.811	553.639	208.127	292.344	351.481	361.143	520.491	303.274	0.786418	5.26574e-05	0.000347802	-	NC_999999999.1	6227194	6227547	-	354	protein_coding	RidA family protein && PF01042:Endoribonuclease L-PSP	Ribonuc_L-PSP
CN228_RS07950	208.179	219.964	165.017	135.034	418.628	260.288	335.828	297.499	182.049	328.061	-0.853479	5.29825e-05	0.000349513	rpoS	NC_999999999.1	1623865	1624872	+	1008	protein_coding	RNA polymerase sigma factor RpoS && PF04542:Sigma-70 region 2|PF00140:Sigma-70 factor, region 1.2|PF04545:Sigma-70, region 4|PF04539:Sigma-70 region 3	Sigma70_r2
CN228_RS21120	9.19668	6.87389	2.46294	7.94317	22.158	25.6442	22.768	20.7213	6.61917	22.8229	-1.7854	5.35901e-05	0.00035308	-	NC_999999999.1	4359626	4360720	-	1095	protein_coding	ABC transporter ATP-binding protein && PF00005:ABC transporter	ABC_tran
CN228_RS04795	754.128	428.472	427.731	672.787	872.076	1116.8	1060.14	1022.74	570.78	1017.94	-0.834194	5.40227e-05	0.000355487	-	NC_999999999.1	959695	959901	+	207	protein_coding	Flp family type IVb pilin && -	-
CN228_RS16460	486.588	569.005	450.719	501.214	724.884	861.644	658.849	803.691	501.882	762.267	-0.602316	5.51067e-05	0.000362169	uvrB	NC_999999999.1	3370137	3372152	-	2016	protein_coding	excinuclease ABC subunit UvrB && PF00271:Helicase conserved C-terminal domain|PF02151:UvrB/uvrC motif|PF12344:Ultra-violet resistance protein B|PF04851:Type III restriction enzyme, res subunit	Helicase_C
CN228_RS18170	232.425	245.169	236.443	271.657	182.012	143.607	143.723	105.087	246.423	143.607	0.766434	5.51762e-05	0.000362175	-	NC_999999999.1	3736126	3738789	-	2664	protein_coding	sensor histidine kinase KdpD && PF13493:Domain of unknown function (DUF4118)|PF02518:Histidine kinase-, DNA gyrase B-, and HSP90-like ATPase|PF00512:His Kinase A (phospho-acceptor) domain|PF02702:Osmosensitive K+ channel His kinase sensor domain|PF00582:Universal stress protein family	HATPase_c
CN228_RS14375	33.4425	30.5506	41.87	36.5386	78.3444	71.8037	83.957	51.8033	35.6004	71.4771	-1.01351	5.52873e-05	0.000362454	-	NC_999999999.1	2925311	2927935	-	2625	protein_coding	fimbrial biogenesis outer membrane usher protein && PF13953:PapC C-terminal domain|PF13954:PapC N-terminal domain|PF00577:Outer membrane usher protein	-
CN228_RS22795	182.262	171.083	175.69	162.835	319.708	221.822	286.023	275.297	172.967	275.713	-0.676656	5.56377e-05	0.000364299	serC	NC_999999999.1	4702124	4703209	-	1086	protein_coding	3-phosphoserine/phosphohydroxythreonine transaminase && PF00266:Aminotransferase class-V	Aminotran_5
CN228_RS17130	0.836062	0.763765	1.64196	1.58863	22.158	12.8221	5.692	5.92037	1.20761	11.6481	-3.32331	5.72101e-05	0.000374131	-	NC_999999999.1	3536054	3536959	+	906	protein_coding	ABC transporter permease && PF12911:N-terminal TM domain of oligopeptide transport permease C|PF00528:Binding-protein-dependent transport system inner membrane component	BPD_transp_1
CN228_RS32230	147.983	135.95	177.332	146.949	208.127	235.926	267.524	353.742	152.053	266.33	-0.802746	5.81519e-05	0.00037982	-	NC_999999999.1	6644945	6645667	-	723	protein_coding	hypothetical protein && -	-
CN228_RS29355	121.229	86.3055	87.024	124.708	67.2654	44.8773	44.113	53.2834	104.817	52.3848	0.982049	5.83264e-05	0.00038049	-	NC_999999999.1	6074772	6075338	+	567	protein_coding	sigma-70 family RNA polymerase sigma factor && PF08281:Sigma-70, region 4|PF04542:Sigma-70 region 2	Sigma70_r2
CN228_RS19490	24.2458	7.63765	9.03079	7.94317	58.5605	30.773	34.152	31.082	12.2144	38.6419	-1.68819	5.96717e-05	0.000388786	-	NC_999999999.1	4017569	4019353	-	1785	protein_coding	achromobactin biosynthetic protein AcsD && PF04183:IucA / IucC family|PF06276:Ferric iron reductase FhuF-like transporter	-
CN228_RS31195	238.278	248.987	182.258	196.991	286.471	366.712	389.902	374.464	216.628	354.387	-0.705629	6.18203e-05	0.000402289	-	NC_999999999.1	6438070	6439017	+	948	protein_coding	choline ABC transporter substrate-binding protein && PF04069:Substrate binding domain of ABC-type glycine betaine transport system	-
CN228_RS31590	204.835	150.462	139.567	144.566	57.7691	67.9571	105.302	102.126	159.857	83.2887	0.957794	6.42796e-05	0.000417778	potA	NC_999999999.1	6523711	6524853	-	1143	protein_coding	polyamine ABC transporter ATP-binding protein && PF00005:ABC transporter|PF08402:TOBE domain	ABC_tran
CN228_RS23605	506.654	343.694	476.99	422.577	419.42	971.914	1044.48	1253.64	437.479	922.364	-1.07428	6.47747e-05	0.000420479	-	NC_999999999.1	4872361	4872825	-	465	protein_coding	glycine zipper 2TM domain-containing protein && PF05433:Glycine zipper 2TM domain	-
CN228_RS28095	37.6228	51.936	68.1414	33.3613	14.2444	19.2331	19.922	22.2014	47.7654	18.9002	1.36322	6.57319e-05	0.000426168	-	NC_999999999.1	5791483	5792094	-	612	protein_coding	trimeric intracellular cation channel family protein && PF03458:UPF0126 domain	-
CN228_RS07290	1108.62	769.875	1013.09	1000.84	1149.05	1589.94	2042.01	2011.45	973.106	1698.11	-0.802158	6.63592e-05	0.000429708	-	NC_999999999.1	1470513	1470956	+	444	protein_coding	hypothetical protein && -	-
CN228_RS21865	184.77	155.044	193.752	195.402	367.981	283.368	280.331	253.096	182.242	296.194	-0.707548	6.69194e-05	0.000432805	flgM	NC_999999999.1	4526555	4526869	+	315	protein_coding	flagellar biosynthesis anti-sigma factor FlgM && PF04316:Anti-sigma-28 factor, FlgM	-
CN228_RS30290	15.8852	6.11012	11.4937	7.94317	53.8123	17.9509	31.306	29.6019	10.3581	33.1678	-1.70998	6.79061e-05	0.00043865	exbB	NC_999999999.1	6257344	6258300	+	957	protein_coding	tonB-system energizer ExbB && PF01618:MotA/TolQ/ExbB proton channel family	-
CN228_RS22480	62.7047	69.5026	64.8575	69.1056	234.242	119.245	102.456	105.087	66.5426	140.257	-1.09078	6.84348e-05	0.000441227	-	NC_999999999.1	4645397	4645708	+	312	protein_coding	DUF962 domain-containing protein && PF06127:Protein of unknown function (DUF962)	-
CN228_RS18165	86.9505	61.865	81.2771	93.7294	44.316	35.9018	45.536	38.4824	80.9555	41.0591	0.972983	6.8472e-05	0.000441227	-	NC_999999999.1	3735437	3736129	-	693	protein_coding	response regulator && PF00486:Transcriptional regulatory protein, C terminal|PF00072:Response regulator receiver domain	Response_reg
CN228_RS26920	158.016	172.611	166.659	186.665	238.99	250.031	273.216	313.78	170.988	269.004	-0.648552	7.04042e-05	0.000453125	-	NC_999999999.1	5541574	5543187	-	1614	protein_coding	hybrid sensor histidine kinase/response regulator && PF00072:Response regulator receiver domain|PF02518:Histidine kinase-, DNA gyrase B-, and HSP90-like ATPase|PF00512:His Kinase A (phospho-acceptor) domain	HATPase_c
CN228_RS06175	40.967	49.6447	41.87	38.1272	71.2222	114.117	106.725	59.2037	42.6523	87.8169	-1.03655	7.19786e-05	0.000462694	-	NC_999999999.1	1230914	1232089	-	1176	protein_coding	alginate O-acetyltransferase && PF16822:SGNH hydrolase-like domain, acetyltransferase AlgX	-
CN228_RS25280	55.1801	76.3765	81.2771	71.4886	11.8704	38.4663	32.729	37.0023	71.0806	30.017	1.286	7.24024e-05	0.000464853	-	NC_999999999.1	5211244	5211783	+	540	protein_coding	HAD family hydrolase && PF08282:haloacid dehalogenase-like hydrolase	Hydrolase_3
CN228_RS06575	405.49	266.554	374.367	257.359	151.941	137.196	224.834	199.813	325.943	178.446	0.874252	7.25577e-05	0.000465285	pgl	NC_999999999.1	1333141	1333854	+	714	protein_coding	6-phosphogluconolactonase && PF01182:Glucosamine-6-phosphate isomerases/6-phosphogluconolactonase	-
CN228_RS07110	33.4425	24.4405	43.512	50.8363	84.6753	73.0859	95.341	65.1241	38.0578	79.5566	-1.06788	7.28323e-05	0.00046648	-	NC_999999999.1	1436866	1439190	+	2325	protein_coding	type III helper protein HrpK1 && PF16937:Type III secretion system translocator protein, HrpF	-
CN228_RS18530	9184.98	6375.91	6069.51	6360.89	12960.1	9724.27	11042.5	11011.9	6997.82	11184.7	-0.676663	7.41428e-05	0.000474299	-	NC_999999999.1	3825695	3826729	-	1035	protein_coding	OmpA family protein && PF05736:OprF membrane domain|PF00691:OmpA family	-
CN228_RS00115	273.392	347.513	339.886	357.443	216.832	143.607	190.682	235.335	329.559	196.614	0.744408	7.51628e-05	0.000480242	-	NC_999999999.1	24020	25723	+	1704	protein_coding	ShlB/FhaC/HecB family hemolysin secretion/activation protein && PF17287:POTRA domain|PF08479:POTRA domain, ShlB-type|PF03865:Haemolysin secretion/activation protein ShlB/FhaC/HecB	-
CN228_RS03015	142.967	135.95	127.252	127.885	87.8407	67.9571	75.419	84.3653	133.513	78.8955	0.752366	7.62895e-05	0.000486852	-	NC_999999999.1	594668	595798	+	1131	protein_coding	ROK family transcriptional regulator && PF00480:ROK family	ROK
CN228_RS00675	67.721	78.6678	71.4254	73.8715	97.337	166.687	130.916	133.208	72.9214	132.037	-0.847012	7.66644e-05	0.000488655	-	NC_999999999.1	148440	150725	+	2286	protein_coding	ABC transporter permease subunit && PF00528:Binding-protein-dependent transport system inner membrane component	BPD_transp_1
CN228_RS24530	94.475	146.643	92.7709	112.793	62.5173	38.4663	69.727	54.7635	111.67	56.3685	0.984354	7.75036e-05	0.000493409	-	NC_999999999.1	5065814	5066296	+	483	protein_coding	hypothetical protein && -	-
CN228_RS23720	100.327	109.982	84.561	119.942	185.969	194.896	173.606	143.569	103.703	174.51	-0.75412	7.84634e-05	0.000498917	-	NC_999999999.1	4893858	4895573	+	1716	protein_coding	ATP-dependent DNA ligase && PF01068:ATP dependent DNA ligase domain|PF04679:ATP dependent DNA ligase C terminal region|PF04675:DNA ligase N terminus	DNA_ligase_A_M
CN228_RS06655	438.097	294.05	361.232	406.69	567.403	556.479	589.122	611.279	375.017	581.071	-0.631649	7.9807e-05	0.000506662	-	NC_999999999.1	1350966	1351718	-	753	protein_coding	YkgJ family cysteine cluster protein && PF03692:Putative zinc- or iron-chelating domain	-
CN228_RS25770	239.95	313.907	250.399	236.707	112.373	157.712	167.914	177.611	260.241	153.902	0.769382	7.98731e-05	0.000506662	-	NC_999999999.1	5308328	5309875	-	1548	protein_coding	class I SAM-dependent methyltransferase && PF08241:Methyltransferase domain	Methyltransf_11
CN228_RS10565	25.0819	45.0621	40.2281	34.95	4.74815	16.6687	17.076	11.8407	36.3305	12.5834	1.59274	8.03412e-05	0.000508538	-	NC_999999999.1	2115428	2116090	+	663	protein_coding	HAD-IA family hydrolase && PF13419:Haloacid dehalogenase-like hydrolase	-
CN228_RS06520	158.852	146.643	190.468	170.778	73.5963	97.4479	101.033	116.927	166.685	97.2511	0.79233	8.03614e-05	0.000508538	-	NC_999999999.1	1321192	1321929	+	738	protein_coding	response regulator transcription factor && PF00072:Response regulator receiver domain|PF00486:Transcriptional regulatory protein, C terminal	Response_reg
CN228_RS21725	334.425	285.648	259.43	294.692	424.959	433.387	502.319	414.426	293.549	443.773	-0.595413	8.08931e-05	0.000511291	-	NC_999999999.1	4495703	4499278	-	3576	protein_coding	glycosyltransferase && PF13524:Glycosyl transferases group 1|PF00535:Glycosyl transferase family 2	Glycos_transf_2
CN228_RS14920	275.901	180.249	162.554	216.849	418.628	305.166	360.019	347.822	208.888	357.909	-0.779824	8.14286e-05	0.000514061	treZ	NC_999999999.1	3041403	3043217	-	1815	protein_coding	malto-oligosyltrehalose trehalohydrolase && PF00128:Alpha amylase, catalytic domain|PF11941:Domain of unknown function (DUF3459)	-
CN228_RS18505	6.6885	4.58259	6.56785	2.38295	30.0716	26.9264	9.961	14.8009	5.05547	20.44	-2.05138	8.16183e-05	0.000514643	-	NC_999999999.1	3817726	3818937	+	1212	protein_coding	NarK/NasA family nitrate transporter && PF07690:Major Facilitator Superfamily	MFS_1
CN228_RS21045	2288.3	3333.07	2554.07	2741.98	3940.96	4862.14	3668.49	4490.6	2729.36	4240.55	-0.635516	8.28219e-05	0.000521289	lon	NC_999999999.1	4343350	4345746	-	2397	protein_coding	endopeptidase La && PF05362:Lon protease (S16) C-terminal proteolytic domain|PF00004:ATPase family associated with various cellular activities (AAA)|PF02190:ATP-dependent protease La (LON) substrate-binding domain	AAA
CN228_RS28395	66.0489	79.4316	75.5303	74.6658	26.9062	50.0061	38.421	34.0421	73.9191	37.3439	1.00527	8.28695e-05	0.000521289	-	NC_999999999.1	5866380	5866838	+	459	protein_coding	GNAT family N-acetyltransferase && PF13673:Acetyltransferase (GNAT) domain	-
CN228_RS03160	71.0653	69.5026	61.5736	75.4601	34.8197	39.7485	34.152	35.5222	69.4004	36.0606	0.946359	8.3808e-05	0.000526566	thiL	NC_999999999.1	620206	621171	+	966	protein_coding	thiamine-phosphate kinase && PF00586:AIR synthase related protein, N-terminal domain|PF02769:AIR synthase related protein, C-terminal domain	-
CN228_RS12325	10.0327	2.2913	7.38883	9.53181	21.3667	16.6687	29.883	34.0421	7.31117	25.4901	-1.79518	8.40974e-05	0.000527756	efeO	NC_999999999.1	2479209	2480033	-	825	protein_coding	iron uptake system protein EfeO && PF09375:Imelysin	-
CN228_RS01690	47.6555	41.2433	36.1232	54.8079	26.1148	19.2331	8.538	11.8407	44.9575	16.4317	1.38927	8.45271e-05	0.000529824	-	NC_999999999.1	337854	338636	-	783	protein_coding	divergent polysaccharide deacetylase family protein && PF04748:Divergent polysaccharide deacetylase	-
CN228_RS22860	173.065	169.556	175.69	150.92	66.474	96.1657	115.263	108.047	167.308	96.4874	0.812186	8.47599e-05	0.000530653	-	NC_999999999.1	4719416	4719709	-	294	protein_coding	BolA family transcriptional regulator && -	-
CN228_RS12030	371.212	328.419	333.318	304.224	216.832	193.614	257.563	187.972	334.293	213.995	0.643166	8.73139e-05	0.000545996	sthA	NC_999999999.1	2389459	2390853	+	1395	protein_coding	Si-specific NAD(P)(+) transhydrogenase && PF02852:Pyridine nucleotide-disulphide oxidoreductase, dimerisation domain|PF07992:Pyridine nucleotide-disulphide oxidoreductase	Pyr_redox_2
CN228_RS06260	150.491	119.147	144.493	87.3749	193.883	215.411	223.411	235.335	125.377	217.01	-0.789264	8.75514e-05	0.000546834	-	NC_999999999.1	1252784	1253443	-	660	protein_coding	alpha/beta hydrolase && PF02230:Phospholipase/Carboxylesterase	Abhydrolase_2
CN228_RS07225	17.5573	22.1492	27.9134	20.6523	3.16543	3.84663	11.384	5.92037	22.068	6.07911	1.93829	8.85548e-05	0.000552448	fdx	NC_999999999.1	1458514	1458855	+	342	protein_coding	ISC system 2Fe-2S type ferredoxin && PF00111:2Fe-2S iron-sulfur cluster binding domain	Fer2
CN228_RS12970	706.473	772.166	559.909	745.864	1598.54	991.147	1021.71	1058.27	696.103	1167.42	-0.747763	8.88622e-05	0.000553712	-	NC_999999999.1	2615146	2615820	-	675	protein_coding	NADH-quinone oxidoreductase subunit B && PF01058:NADH ubiquinone oxidoreductase, 20 Kd subunit	-
CN228_RS03395	133.77	143.588	127.252	119.942	91.0061	73.0859	51.228	75.4848	131.138	72.7012	0.834268	8.90693e-05	0.000554349	-	NC_999999999.1	662973	664073	-	1101	protein_coding	bile acid:sodium symporter && PF13593:SBF-like CPA transporter family (DUF4137)	-
CN228_RS02165	66.885	59.5737	64.8575	92.1408	34.0284	39.7485	25.614	38.4824	70.8642	34.4683	1.03909	9.02558e-05	0.000561072	-	NC_999999999.1	437050	437460	-	411	protein_coding	DUF1090 domain-containing protein && PF06476:Protein of unknown function (DUF1090)	-
CN228_RS03270	71.0653	50.4085	53.3638	61.9568	28.4889	21.7975	36.998	23.6815	59.1986	27.7415	1.09264	9.04648e-05	0.000561711	-	NC_999999999.1	641776	642423	-	648	protein_coding	DedA family protein && PF09335:SNARE associated Golgi protein	-
CN228_RS15155	17.5573	13.7478	15.5986	8.73749	56.1864	35.9018	35.575	22.2014	13.9103	37.4662	-1.45914	9.05907e-05	0.000561833	-	NC_999999999.1	3086708	3088273	-	1566	protein_coding	ABC transporter substrate-binding protein && PF00496:Bacterial extracellular solute-binding proteins, family 5 Middle	-
CN228_RS22050	80.262	105.4	85.382	87.3749	155.106	138.479	146.569	148.009	89.6046	147.041	-0.715395	9.33273e-05	0.000578126	-	NC_999999999.1	4566941	4568431	-	1491	protein_coding	aldehyde dehydrogenase family protein && PF00171:Aldehyde dehydrogenase family	Aldedh
CN228_RS02335	607.817	502.557	331.676	569.526	1315.24	738.552	789.765	889.536	502.894	933.272	-0.893833	9.39772e-05	0.00058147	-	NC_999999999.1	478590	480152	-	1563	protein_coding	SpoVR family protein && PF04293:SpoVR like protein	-
CN228_RS15250	265.032	257.389	210.992	224.792	340.284	362.865	347.212	407.026	239.551	364.347	-0.602745	9.44031e-05	0.000583422	-	NC_999999999.1	3110770	3113865	-	3096	protein_coding	error-prone DNA polymerase && PF02811:PHP domain|PF14579:Helix-hairpin-helix motif|PF07733:Bacterial DNA polymerase III alpha subunit|PF01336:OB-fold nucleic acid binding domain	tRNA_anti
CN228_RS26195	3.34425	0.763765	0	2.38295	27.6975	11.5399	4.269	10.3607	1.62274	13.4668	-3.10616	9.4679e-05	0.000584444	-	NC_999999999.1	5398752	5399501	-	750	protein_coding	energy transducer TonB && PF03544:Gram-negative bacterial TonB protein C-terminal	-
CN228_RS26465	1315.13	983.729	911.289	929.351	447.908	443.644	674.502	769.648	1034.87	583.926	0.828337	9.55566e-05	0.000589173	dksA	NC_999999999.1	5453498	5453938	+	441	protein_coding	RNA polymerase-binding protein DksA && PF01258:Prokaryotic dksA/traR C4-type zinc finger	zf-dskA_traR
CN228_RS14345	130.426	119.911	116.579	120.736	64.1	64.1104	66.881	90.2857	121.913	71.3443	0.783909	9.62539e-05	0.00059221	uvrC	NC_999999999.1	2919726	2921549	+	1824	protein_coding	excinuclease ABC subunit UvrC && PF08459:UvrC Helix-hairpin-helix N-terminal|PF02151:UvrB/uvrC motif|PF14520:Helix-hairpin-helix domain|PF01541:GIY-YIG catalytic domain	GIY-YIG
CN228_RS30705	2.50819	11.4565	6.56785	3.97159	40.3592	19.2331	12.807	25.1616	6.12602	24.3902	-2.01054	9.62733e-05	0.00059221	-	NC_999999999.1	6336369	6336623	-	255	protein_coding	hypothetical protein && -	-
CN228_RS15410	15.8852	17.5666	28.7343	27.0068	34.0284	71.8037	68.304	45.8829	22.2982	55.0047	-1.28921	9.64494e-05	0.000592603	-	NC_999999999.1	3140538	3141401	+	864	protein_coding	hypothetical protein && -	-
CN228_RS21785	222.393	136.714	133.82	185.87	329.205	237.209	274.639	392.225	169.699	308.319	-0.861954	9.80927e-05	0.000602	flgC	NC_999999999.1	4512282	4512722	-	441	protein_coding	flagellar basal body rod protein FlgC && PF00460:Flagella basal body rod protein|PF06429:Flagellar basal body rod FlgEFG protein C-terminal	-
CN228_RS31500	403.818	439.165	351.38	440.846	1399.12	633.411	613.313	614.239	408.802	815.021	-0.99841	9.90442e-05	0.000607134	msrA	NC_999999999.1	6504715	6505362	+	648	protein_coding	peptide-methionine (S)-S-oxide reductase MsrA && PF01625:Peptide methionine sulfoxide reductase	PMSR
CN228_RS00910	68.5571	38.1883	64.8575	45.2761	23.7407	17.9509	19.922	31.082	54.2197	23.1739	1.22794	9.99397e-05	0.000611914	-	NC_999999999.1	203630	204058	-	429	protein_coding	DUF2628 domain-containing protein && PF10947:Protein of unknown function (DUF2628)	-
CN228_RS12475	125.409	108.455	92.7709	132.651	269.062	146.172	190.682	220.534	114.821	206.612	-0.853349	0.000100728	0.000616028	-	NC_999999999.1	2511654	2512136	+	483	protein_coding	GNAT family N-acetyltransferase && PF00583:Acetyltransferase (GNAT) family	Acetyltransf_1
CN228_RS04955	98.6553	142.824	122.326	131.062	53.021	67.9571	72.573	82.8852	123.717	69.1091	0.8583	0.000100917	0.00061647	lipB	NC_999999999.1	997440	998096	+	657	protein_coding	lipoyl(octanoyl) transferase LipB && -	-
CN228_RS21085	123.737	74.849	146.135	129.474	22.9494	65.3926	73.996	25.1616	118.549	46.8749	1.35408	0.000101978	0.000622228	-	NC_999999999.1	4353407	4353483	-	77	protein_coding	tRNA-Arg && -	-
CN228_RS23540	68.5571	68.7389	79.6352	73.0772	32.4457	29.4908	28.46	54.7635	72.5021	36.29	1.0143	0.000103537	0.000631013	-	NC_999999999.1	4859486	4860865	-	1380	protein_coding	MFS transporter && PF07690:Major Facilitator Superfamily	MFS_1
CN228_RS22830	107.016	137.478	100.16	96.1124	295.176	191.049	177.875	153.93	110.191	204.508	-0.901388	0.000104245	0.000634595	-	NC_999999999.1	4711484	4712410	+	927	protein_coding	GGDEF domain-containing protein && PF00990:Diguanylate cyclase, GGDEF domain	GGDEF
CN228_RS21025	147.983	152.753	142.851	152.509	102.085	92.319	92.495	72.5246	149.024	89.8559	0.718663	0.000104887	0.000637772	-	NC_999999999.1	4338319	4339929	+	1611	protein_coding	ABC transporter ATP-binding protein && PF00005:ABC transporter	ABC_tran
CN228_RS10835	42.6392	67.9751	54.1847	52.4249	24.5321	21.7975	28.46	26.6417	54.306	25.3578	1.10696	0.000105053	0.000638045	-	NC_999999999.1	2170284	2171270	+	987	protein_coding	DNA polymerase III subunit delta' && PF09115:DNA polymerase III, delta subunit, C terminal|PF13177:DNA polymerase III, delta subunit	-
CN228_RS22520	14.2131	9.16518	18.0616	16.6807	55.395	43.5951	19.922	37.0023	14.5301	38.9786	-1.44876	0.000105626	0.000640792	-	NC_999999999.1	4651810	4653393	+	1584	protein_coding	sulfurtransferase && PF00581:Rhodanese-like domain	Rhodanese
CN228_RS21135	271.72	342.167	321.004	325.67	161.437	198.742	236.218	201.293	315.14	199.422	0.668108	0.000106229	0.000643711	-	NC_999999999.1	4363067	4364449	-	1383	protein_coding	cysteine--tRNA ligase && PF09190:DALR domain|PF01406:tRNA synthetases class I (C) catalytic domain	tRNA-synt_1e
CN228_RS01745	16.7212	14.5115	16.4196	14.2977	40.3592	38.4663	21.345	56.2435	15.4875	39.1035	-1.33721	0.000106793	0.000646386	tauA	NC_999999999.1	347356	348333	-	978	protein_coding	taurine ABC transporter substrate-binding protein && PF09084:NMT1/THI5 like	-
CN228_RS26010	54.344	90.888	62.3946	73.8715	19.7839	34.6196	42.69	34.0421	70.3745	32.7839	1.13532	0.000108722	0.000657306	-	NC_999999999.1	5361491	5361757	+	267	protein_coding	ribbon-helix-helix protein%2C CopG family && -	-
CN228_RS25385	12.5409	41.2433	39.4071	23.0352	3.16543	6.41104	11.384	10.3607	29.0566	7.83028	1.96557	0.000109602	0.000661871	mreD	NC_999999999.1	5231296	5231787	-	492	protein_coding	rod shape-determining protein MreD && PF04093:rod shape-determining protein MreD	-
CN228_RS05925	45.9834	49.6447	25.4504	41.3045	206.544	57.6994	81.111	79.925	40.5958	106.32	-1.40344	0.000112077	0.000676045	-	NC_999999999.1	1180800	1181369	-	570	protein_coding	antibiotic biosynthesis monooxygenase && -	-
CN228_RS21260	48.4916	96.9982	72.2463	57.1908	35.6111	34.6196	19.922	31.082	68.7317	30.3087	1.16714	0.000113228	0.000682209	-	NC_999999999.1	4393252	4396896	+	3645	protein_coding	AAA family ATPase && PF13555:P-loop containing region of AAA domain|PF13558:Putative exonuclease SbcCD, C subunit	-
CN228_RS30775	62.7047	51.936	63.2155	81.0204	32.4457	41.0307	27.037	17.7611	64.7191	29.5686	1.11239	0.00011521	0.000693361	-	NC_999999999.1	6352435	6352893	+	459	protein_coding	transposase && PF01797:Transposase IS200 like	-
Novel00270	256.671	559.84	267.64	247.033	443.952	678.288	795.457	888.056	332.796	701.438	-1.07341	0.000118443	0.000712005	-	NC_999999999.1	5251724	5252022	+	299	-	PF00312:Ribosomal protein S15	-
CN228_RS10410	229.081	255.861	246.294	213.671	122.66	152.583	179.298	137.649	236.227	148.047	0.682288	0.00011862	0.000712258	-	NC_999999999.1	2078669	2079958	-	1290	protein_coding	M18 family aminopeptidase && PF02127:Aminopeptidase I zinc metalloprotease (M18)	Peptidase_M18
CN228_RS19965	518.359	439.165	361.232	500.42	332.37	211.564	243.333	300.459	454.794	271.932	0.738052	0.000118769	0.000712347	-	NC_999999999.1	4119246	4120073	+	828	protein_coding	HDOD domain-containing protein && PF08668:HDOD domain	-
CN228_RS16195	102.836	84.7779	87.845	98.4953	147.984	138.479	143.723	192.412	93.4885	155.649	-0.731988	0.000120387	0.000720848	-	NC_999999999.1	3327209	3328102	-	894	protein_coding	AraC family transcriptional regulator && PF06719:AraC-type transcriptional regulator N-terminus|PF12833:Helix-turn-helix domain	AraC_N
CN228_RS12950	746.604	639.271	639.544	594.944	1207.61	903.957	1031.68	851.054	655.091	998.574	-0.610228	0.00012046	0.000720848	nuoG	NC_999999999.1	2608580	2611297	-	2718	protein_coding	NADH-quinone oxidoreductase subunit NuoG && PF04879:Molybdopterin oxidoreductase Fe4S4 domain|PF13510:2Fe-2S iron-sulfur cluster binding domain|PF00384:Molybdopterin oxidoreductase|PF10588:NADH-ubiquinone oxidoreductase-G iron-sulfur binding region	-
CN228_RS14750	11.7049	6.87389	7.38883	15.092	37.1938	23.0798	29.883	25.1616	10.2649	28.8295	-1.50842	0.000120933	0.000722065	-	NC_999999999.1	3002864	3003325	-	462	protein_coding	DUF3574 domain-containing protein && PF12098:Protein of unknown function (DUF3574)	-
CN228_RS23885	23.4097	42.0071	43.512	48.4534	11.8704	19.2331	18.499	10.3607	39.3455	14.9908	1.4084	0.000120936	0.000722065	-	NC_999999999.1	4925709	4926566	+	858	protein_coding	aquaporin && PF00230:Major intrinsic protein	-
CN228_RS20615	31.7704	56.5186	41.87	54.8079	19.7839	26.9264	15.653	11.8407	46.2417	18.551	1.30248	0.000121141	0.000722473	-	NC_999999999.1	4246456	4247256	+	801	protein_coding	ABC transporter substrate-binding protein && PF00497:Bacterial extracellular solute-binding proteins, family 3	-
CN228_RS25545	140.458	126.021	171.585	151.715	58.5605	78.2147	93.918	102.126	147.445	83.2049	0.843962	0.000122636	0.00073039	-	NC_999999999.1	5264886	5265197	+	312	protein_coding	YhbY family RNA-binding protein && PF01985:CRS1 / YhbY (CRM) domain	-
CN228_RS18365	55.1801	87.833	66.4995	76.2545	132.948	106.423	115.263	165.77	71.4418	130.101	-0.861462	0.000122745	0.00073039	-	NC_999999999.1	3787380	3787724	-	345	protein_coding	DUF4389 domain-containing protein && PF14333:Domain of unknown function (DUF4389)	-
CN228_RS26455	84.4423	96.2344	102.623	115.97	53.021	62.8282	61.189	44.4028	99.8174	55.3602	0.851088	0.000123091	0.000731405	sfsA	NC_999999999.1	5451262	5451975	-	714	protein_coding	DNA/RNA nuclease SfsA && PF03749:Sugar fermentation stimulation protein	SfsA
CN228_RS11305	195.639	148.934	187.184	181.104	254.026	265.417	278.908	300.459	178.215	274.702	-0.622005	0.000123193	0.000731405	-	NC_999999999.1	2263059	2264225	+	1167	protein_coding	chemotaxis response regulator protein-glutamate methylesterase && PF01339:CheB methylesterase|PF00072:Response regulator receiver domain	CheB_methylest
CN228_RS08925	409.67	591.154	356.306	350.294	553.159	764.196	809.687	843.653	426.856	742.674	-0.796656	0.00012391	0.000734839	-	NC_999999999.1	1812095	1812475	-	381	protein_coding	hypothetical protein && PF03640:Secreted repeat of unknown function	-
CN228_RS31450	465.687	539.982	533.638	632.277	350.571	335.939	342.943	409.986	542.896	359.86	0.594823	0.000124987	0.000740391	-	NC_999999999.1	6491720	6492058	-	339	protein_coding	hypothetical protein && -	-
CN228_RS31515	72.7374	58.0461	47.6169	69.1056	37.9852	24.362	24.191	28.1218	61.8765	28.665	1.08177	0.000125711	0.000743846	rpiA	NC_999999999.1	6509046	6509717	+	672	protein_coding	ribose-5-phosphate isomerase RpiA && PF06026:Ribose 5-phosphate isomerase A (phosphoriboisomerase A)	Rib_5-P_isom_A
CN228_RS03355	48.4916	49.6447	57.4687	56.3965	110.79	87.1902	71.15	121.368	53.0004	97.6245	-0.885946	0.000128212	0.000757798	-	NC_999999999.1	655481	656119	-	639	protein_coding	DUF4136 domain-containing protein && PF13590:Domain of unknown function (DUF4136)	-
CN228_RS27415	250.819	177.193	340.707	237.501	74.3876	119.245	170.76	140.609	251.555	126.25	1.00584	0.000129312	0.000763445	rpsT	NC_999999999.1	5645631	5645909	+	279	protein_coding	30S ribosomal protein S20 && -	-
CN228_RS31430	168.049	227.602	219.202	226.38	92.5888	139.761	142.3	124.328	210.308	124.744	0.764945	0.000130611	0.000770257	-	NC_999999999.1	6488343	6489005	-	663	protein_coding	TetR/AcrR family transcriptional regulator && PF13972:Bacterial transcriptional repressor|PF00440:Bacterial regulatory proteins, tetR family	TetR_N
CN228_RS28325	35.9507	61.865	56.6477	41.3045	17.4099	20.5153	7.115	31.082	48.942	19.0305	1.37419	0.00013087	0.000770921	-	NC_999999999.1	5847376	5848110	-	735	protein_coding	LPS biosynthesis protein && PF06293:Lipopolysaccharide kinase (Kdo/WaaP) family	-
CN228_RS21525	28.4261	28.2593	32.8392	42.0988	145.61	70.5215	48.382	56.2435	32.9059	80.1892	-1.30665	0.000131586	0.000773204	-	NC_999999999.1	4454210	4455118	+	909	protein_coding	MurR/RpiR family transcriptional regulator && PF01380:SIS domain|PF01418:Helix-turn-helix domain, rpiR family	SIS
CN228_RS15910	94.475	80.9591	94.4128	72.2829	139.279	120.528	160.799	152.45	85.5325	143.264	-0.742093	0.000131603	0.000773204	ahpF	NC_999999999.1	3270320	3271882	-	1563	protein_coding	alkyl hydroperoxide reductase subunit F && PF07992:Pyridine nucleotide-disulphide oxidoreductase|PF13192:Thioredoxin domain	Pyr_redox_2
CN228_RS20570	39.2949	26.7318	55.0057	61.9568	68.0568	121.81	105.302	97.6862	45.7473	98.2137	-1.0953	0.000131696	0.000773204	-	NC_999999999.1	4236993	4237793	-	801	protein_coding	GNAT family N-acetyltransferase && PF13480:Acetyltransferase (GNAT) domain	-
CN228_RS15980	53.508	53.4636	60.7526	50.042	11.8704	17.9509	39.844	23.6815	54.4415	23.3367	1.26979	0.000132374	0.000776318	-	NC_999999999.1	3282394	3283086	+	693	protein_coding	hypothetical protein && -	-
CN228_RS09980	21.7376	16.0391	9.85177	22.2409	72.0135	33.3374	32.729	42.9227	17.4673	45.2507	-1.39689	0.000136804	0.00080141	-	NC_999999999.1	1991546	1992742	-	1197	protein_coding	osmoprotectant NAGGN system M42 family peptidase && PF05343:M42 glutamyl aminopeptidase	-
CN228_RS32285	16.7212	16.8028	27.0924	12.7091	49.8555	34.6196	42.69	42.9227	18.3314	42.522	-1.22443	0.000140334	0.000820505	-	NC_999999999.1	6655292	6656059	-	768	protein_coding	DeoR family transcriptional regulator && PF08220:DeoR-like helix-turn-helix domain|PF00455:DeoR C terminal sensor domain	DeoR
CN228_RS27565	75.2456	96.2344	80.4561	88.1692	41.1506	44.8773	51.228	51.8033	85.0263	47.2648	0.861812	0.000140374	0.000820505	-	NC_999999999.1	5678341	5679204	+	864	protein_coding	urease accessory protein UreD && PF01774:UreD urease accessory protein	-
CN228_RS01050	948.931	853.126	693.729	907.905	1744.15	1057.82	1209.55	1565.94	850.922	1394.37	-0.713414	0.000142634	0.000832581	-	NC_999999999.1	230101	232437	-	2337	protein_coding	FdhF/YdeP family oxidoreductase && PF00384:Molybdopterin oxidoreductase	-
CN228_RS08940	443.949	531.58	427.731	507.569	587.979	780.865	752.767	759.288	477.707	720.225	-0.589647	0.000142755	0.000832581	-	NC_999999999.1	1814969	1816138	+	1170	protein_coding	TDT family transporter && PF03595:Voltage-dependent anion channel	C4dic_mal_tran
CN228_RS30480	39.2949	46.5897	32.8392	46.0704	87.0493	60.2638	82.534	79.925	41.1986	77.443	-0.913329	0.000147408	0.00085877	-	NC_999999999.1	6294694	6294999	+	306	protein_coding	HigA family addiction module antidote protein && PF01381:Helix-turn-helix	HTH_3
CN228_RS03065	58.5244	56.5186	61.5736	54.0136	90.2148	93.6012	96.764	118.407	57.6575	99.7469	-0.783771	0.000148881	0.000866398	-	NC_999999999.1	603766	606048	+	2283	protein_coding	mechanosensitive ion channel family protein && PF00924:Mechanosensitive ion channel	-
CN228_RS25775	156.344	173.375	196.214	159.658	60.9345	110.27	115.263	100.646	171.398	96.7785	0.841602	0.000149142	0.000866959	-	NC_999999999.1	5309872	5311089	-	1218	protein_coding	ABC transporter ATP-binding protein && PF00005:ABC transporter|PF14524:Wzt C-terminal domain	ABC_tran
CN228_RS11625	273.392	288.703	277.492	233.529	195.465	115.399	150.838	182.051	268.279	160.938	0.731623	0.000149961	0.000870764	aroC	NC_999999999.1	2321144	2322235	+	1092	protein_coding	chorismate synthase && PF01264:Chorismate synthase	-
CN228_RS07855	117.885	108.455	94.4128	111.204	18.9926	73.0859	49.805	53.2834	107.989	48.7917	1.17217	0.000150385	0.000872268	lpxA	NC_999999999.1	1602570	1603346	+	777	protein_coding	acyl-ACP--UDP-N-acetylglucosamine O-acyltransferase && PF00132:Bacterial transferase hexapeptide (six repeats)|PF13720:Udp N-acetylglucosamine O-acyltransferase; Domain 2	Hexapep
CN228_RS29305	122.901	124.494	123.147	129.474	84.6753	74.3681	73.996	69.5644	125.004	75.6509	0.71446	0.000151488	0.000877699	-	NC_999999999.1	6066131	6067480	+	1350	protein_coding	DUF3999 domain-containing protein && PF13163:Protein of unknown function (DUF3999)	-
CN228_RS05515	32.6064	35.1332	45.154	38.9215	12.6617	23.0798	9.961	16.281	37.9538	15.4959	1.30396	0.000155884	0.00090218	-	NC_999999999.1	1109925	1110725	-	801	protein_coding	DUF1365 domain-containing protein && PF07103:Protein of unknown function (DUF1365)	-
CN228_RS06425	40.967	58.8099	32.0183	37.3329	18.9926	20.5153	11.384	17.7611	42.282	17.1633	1.28789	0.000156196	0.000902999	-	NC_999999999.1	1297290	1297601	+	312	protein_coding	hypothetical protein && -	-
CN228_RS10430	86.1144	80.1953	87.845	95.3181	45.8987	52.5706	54.074	45.8829	87.3682	49.6065	0.821975	0.00015797	0.000911882	minC	NC_999999999.1	2082211	2082951	-	741	protein_coding	septum site-determining protein MinC && PF05209:Septum formation inhibitor MinC, N-terminal domain|PF03775:Septum formation inhibitor MinC, C-terminal domain	-
CN228_RS21115	2.50819	0	2.46294	2.38295	11.079	14.1043	9.961	10.3607	1.83852	11.3762	-2.64869	0.000158078	0.000911882	-	NC_999999999.1	4358511	4359626	-	1116	protein_coding	ABC transporter ATP-binding protein && PF00005:ABC transporter	ABC_tran
CN228_RS05250	85.2783	87.0692	100.16	65.9283	49.0642	35.9018	39.844	53.2834	84.6089	44.5233	0.921498	0.000158857	0.000915376	selD	NC_999999999.1	1051757	1052791	+	1035	protein_coding	selenide%2C water dikinase SelD && PF00586:AIR synthase related protein, N-terminal domain|PF02769:AIR synthase related protein, C-terminal domain	-
CN228_RS01775	5.85244	10.6927	3.28392	5.56022	48.2728	20.5153	22.768	8.88056	6.34732	25.1092	-2.01372	0.000160742	0.000925229	-	NC_999999999.1	355988	356335	-	348	protein_coding	hypothetical protein && -	-
CN228_RS30215	918.832	708.774	693.729	778.431	496.973	492.368	579.161	529.873	774.942	524.594	0.564057	0.000161682	0.000929627	argB	NC_999999999.1	6245174	6246079	+	906	protein_coding	acetylglutamate kinase && PF00696:Amino acid kinase family	AA_kinase
CN228_RS02740	107.852	115.329	131.357	114.382	12.6617	44.8773	88.226	29.6019	117.23	43.8417	1.44384	0.000163087	0.000936684	-	NC_999999999.1	551444	551528	+	85	protein_coding	tRNA-Tyr && -	-
CN228_RS28320	22.5737	40.4795	36.9441	30.9784	13.4531	16.6687	8.538	8.88056	32.7439	11.8851	1.43811	0.000167526	0.000961135	-	NC_999999999.1	5846618	5847379	-	762	protein_coding	LPS kinase && PF06293:Lipopolysaccharide kinase (Kdo/WaaP) family	-
CN228_RS24455	108.688	122.202	122.326	138.211	167.768	244.902	167.914	253.096	122.857	208.42	-0.756973	0.000168773	0.000967243	-	NC_999999999.1	5043648	5044919	-	1272	protein_coding	polysaccharide lyase family 1 protein && PF00544:Pectate lyase	-
CN228_RS22605	169.721	188.65	154.344	194.608	257.191	278.239	240.487	327.101	176.831	275.755	-0.637984	0.00017045	0.000975523	msrB	NC_999999999.1	4665329	4665724	-	396	protein_coding	peptide-methionine (R)-S-oxide reductase MsrB && PF01641:SelR domain	-
CN228_RS01645	80.262	63.3925	58.2897	50.8363	164.602	78.2147	139.454	109.527	63.1951	122.95	-0.969243	0.000170745	0.000975523	-	NC_999999999.1	327476	329137	+	1662	protein_coding	OFA family MFS transporter && PF07690:Major Facilitator Superfamily	MFS_1
CN228_RS04465	93.639	80.9591	97.6967	89.7579	53.8123	56.4172	51.228	42.9227	90.5132	51.0951	0.81653	0.000170937	0.000975523	-	NC_999999999.1	888131	889732	-	1602	protein_coding	ABC transporter substrate-binding protein && PF00496:Bacterial extracellular solute-binding proteins, family 5 Middle	-
CN228_RS24565	145.475	86.3055	120.684	79.4317	216.041	196.178	199.22	158.37	107.974	192.452	-0.839085	0.000170957	0.000975523	-	NC_999999999.1	5071658	5072818	+	1161	protein_coding	efflux RND transporter periplasmic adaptor subunit && PF00529:HlyD membrane-fusion protein of T1SS|PF16576:Barrel-sandwich domain of CusB or HlyD membrane-fusion	HlyD
CN228_RS04735	303.491	259.68	317.72	234.324	184.386	200.025	166.491	155.41	278.803	176.578	0.655006	0.000173259	0.000987594	accC	NC_999999999.1	947474	948817	-	1344	protein_coding	acetyl-CoA carboxylase biotin carboxylase subunit && PF02786:Carbamoyl-phosphate synthase L chain, ATP binding domain|PF00289:Biotin carboxylase, N-terminal domain|PF02785:Biotin carboxylase C-terminal domain	CPSase_L_D2
CN228_RS29335	33.4425	19.0941	41.0491	42.8931	107.625	85.908	61.189	50.3232	34.1197	76.2612	-1.17793	0.000175685	0.00100034	hutC	NC_999999999.1	6071499	6072209	+	711	protein_coding	histidine utilization repressor && PF07702:UTRA domain|PF00392:Bacterial regulatory proteins, gntR family	UTRA
CN228_RS10470	41.8031	32.8419	39.4071	29.3897	15.0358	12.8221	15.653	16.281	35.8605	14.948	1.26395	0.000179291	0.00101978	-	NC_999999999.1	2091169	2091957	+	789	protein_coding	ABC transporter permease && PF01061:ABC-2 type transporter	ABC2_membrane
CN228_RS21685	1227.34	1322.08	1293.05	1519.53	864.954	1012.94	963.371	959.1	1340.5	950.093	0.497766	0.000180204	0.00102387	-	NC_999999999.1	4485748	4487223	-	1476	protein_coding	sigma-54-dependent Fis family transcriptional regulator && PF06490:Flagellar regulatory protein FleQ|PF02954:Bacterial regulatory protein, Fis family|PF00158:Sigma-54 interaction domain	Sigma54_activat
CN228_RS07800	821.013	858.472	770.08	635.454	222.371	379.534	510.857	541.714	771.255	413.619	0.903893	0.000182819	0.00103761	-	NC_999999999.1	1591337	1592200	+	864	protein_coding	elongation factor Ts && PF00889:Elongation factor TS	-
CN228_RS08660	62.7047	67.2113	59.1106	88.9635	24.5321	39.7485	29.883	44.4028	69.4975	34.6416	1.02972	0.000187052	0.0010605	-	NC_999999999.1	1766625	1766858	-	234	protein_coding	hypothetical protein && -	-
CN228_RS12055	81.9341	74.0852	74.7093	69.1056	42.7333	38.4663	45.536	13.3208	74.9585	35.0141	1.07648	0.00018879	0.00106921	-	NC_999999999.1	2394384	2395628	+	1245	protein_coding	lipoprotein-releasing ABC transporter permease subunit && PF02687:FtsX-like permease family|PF12704:MacB-like periplasmic core domain	-
CN228_RS02305	557.654	612.54	645.291	622.745	152.732	370.558	406.978	358.183	609.557	322.113	0.926222	0.000189882	0.00107424	rpsU	NC_999999999.1	474163	474378	-	216	protein_coding	30S ribosomal protein S21 && -	-
CN228_RS09780	13.377	13.7478	14.7777	10.3261	27.6975	48.7239	19.922	39.9625	13.0571	34.0765	-1.37743	0.000192006	0.00108509	-	NC_999999999.1	1956456	1956860	+	405	protein_coding	DUF2177 family protein && PF09945:Predicted membrane protein (DUF2177)	-
CN228_RS00510	48.4916	57.2824	52.5428	72.2829	106.042	124.374	82.534	99.1662	57.6499	103.029	-0.840157	0.000193774	0.00109391	-	NC_999999999.1	113368	113739	-	372	protein_coding	hypothetical protein && -	-
CN228_RS19755	10.8688	6.87389	9.03079	5.56022	28.4889	30.773	21.345	14.8009	8.08343	23.852	-1.5848	0.000197345	0.00111288	-	NC_999999999.1	4074884	4076233	+	1350	protein_coding	sodium:proton antiporter && PF00999:Sodium/hydrogen exchanger family	Na_H_Exchanger
CN228_RS16205	511.67	375.772	384.219	559.199	180.43	317.988	244.756	309.339	457.715	263.128	0.804037	0.00019994	0.00112632	-	NC_999999999.1	3328523	3330007	+	1485	protein_coding	site-specific integrase && PF00589:Phage integrase family	Phage_integrase
CN228_RS28870	4.18031	0	0	0.794317	7.91358	11.5399	17.076	7.40047	1.24366	10.9825	-3.16119	0.000200369	0.00112753	-	NC_999999999.1	5966762	5967061	-	300	protein_coding	malonate decarboxylase subunit delta && PF06857:Malonate decarboxylase delta subunit (MdcD)	-
CN228_RS17820	10.8688	7.63765	11.4937	12.7091	56.9777	32.0552	19.922	17.7611	10.6773	31.679	-1.60871	0.000200663	0.00112798	-	NC_999999999.1	3673292	3674821	+	1530	protein_coding	sugar ABC transporter ATP-binding protein && PF00005:ABC transporter	ABC_tran
CN228_RS14465	5.01637	0.763765	1.64196	4.7659	21.3667	10.2577	12.807	13.3208	3.047	14.438	-2.28039	0.000205022	0.00115126	-	NC_999999999.1	2948016	2948879	+	864	protein_coding	amine oxidase && PF01593:Flavin containing amine oxidoreductase	Amino_oxidase
CN228_RS10560	120.393	132.895	168.301	134.24	48.2728	94.8834	68.304	91.7658	138.957	75.8065	0.891762	0.000206	0.00115552	rluC	NC_999999999.1	2114482	2115438	+	957	protein_coding	23S rRNA pseudouridine(955/2504/2580) synthase RluC && PF00849:RNA pseudouridylate synthase|PF01479:S4 domain	S4
Novel00318	286.769	450.621	371.083	407.485	230.285	209	214.873	284.178	378.99	234.584	0.694219	0.000208328	0.00116735	-	NC_999999999.1	6227239	6227555	+	317	-	PF01042:Endoribonuclease L-PSP	-
sRNA00063	117.049	278.774	165.017	134.24	30.8629	96.1657	88.226	81.4051	173.77	74.1649	1.24396	0.000211463	0.00118365	-	NC_999999999.1	6139940	6140088	-	149	-	-	-
CN228_RS12505	52.6719	48.881	52.5428	35.7443	103.668	82.0614	78.265	78.4449	47.46	85.6098	-0.863456	0.000214077	0.00119702	-	NC_999999999.1	2515803	2517155	-	1353	protein_coding	GntP family permease && PF02447:GntP family permease	-
CN228_RS12580	45.9834	57.2824	34.4812	52.4249	88.6321	82.0614	82.534	90.2857	47.543	85.8783	-0.851981	0.000214663	0.00119902	-	NC_999999999.1	2533869	2535353	+	1485	protein_coding	DUF2235 domain-containing protein && PF09994:Uncharacterized alpha/beta hydrolase domain (DUF2235)	-
CN228_RS21190	37.6228	51.1723	51.7218	56.3965	14.2444	21.7975	25.614	29.6019	49.2283	22.8145	1.15207	0.00021537	0.00120171	-	NC_999999999.1	4373457	4374068	-	612	protein_coding	tRNA hydroxylase && PF06175:tRNA-(MS[2]IO[6]A)-hydroxylase (MiaE)	-
CN228_RS06210	78.5899	41.2433	45.154	44.4818	113.955	123.092	112.417	68.0843	52.3672	104.387	-1.00263	0.000215889	0.00120333	-	NC_999999999.1	1240975	1242147	-	1173	protein_coding	HlyD family efflux transporter periplasmic adaptor subunit && PF07238:PilZ domain|PF13437:HlyD family secretion protein	-
CN228_RS18565	2581.76	2008.7	1880.87	2194.7	1246.39	1247.59	1595.18	1629.58	2166.51	1429.69	0.600687	0.000216258	0.00120412	ppsA	NC_999999999.1	3831440	3833815	-	2376	protein_coding	phosphoenolpyruvate synthase && PF00391:PEP-utilising enzyme, mobile domain|PF01326:Pyruvate phosphate dikinase, PEP/pyruvate binding domain|PF02896:PEP-utilising enzyme, TIM barrel domain	-
CN228_RS08035	49.3277	40.4795	33.6602	55.6022	52.2296	135.914	98.187	97.6862	44.7674	96.0042	-1.08931	0.000217516	0.00120985	-	NC_999999999.1	1639294	1639734	-	441	protein_coding	GNAT family N-acetyltransferase && PF13673:Acetyltransferase (GNAT) domain	-
CN228_RS11720	72.7374	71.0301	67.3204	71.4886	185.969	108.988	81.111	164.29	70.6441	135.09	-0.944177	0.000218733	0.00121534	-	NC_999999999.1	2337771	2338142	-	372	protein_coding	rhodanese-like domain-containing protein && PF00581:Rhodanese-like domain	Rhodanese
CN228_RS04790	124.573	98.5257	97.6967	135.828	78.3444	67.9571	49.805	53.2834	114.156	62.3475	0.853191	0.000219643	0.00121911	cpaB	NC_999999999.1	958413	959486	-	1074	protein_coding	Flp pilus assembly protein CpaB && PF08666:SAF domain|PF16976:Flp pilus assembly protein RcpC/CpaB	-
Novel00242	260.015	170.32	197.856	222.409	352.154	267.982	354.327	424.787	212.65	349.812	-0.717593	0.000220753	0.00122399	-	NC_999999999.1	4507500	4507747	+	248	-	-	-
CN228_RS30585	347.802	235.24	310.331	286.749	181.221	183.356	217.719	158.37	295.03	185.166	0.671865	0.00022317	0.00123609	-	NC_999999999.1	6312584	6313768	+	1185	protein_coding	aminotransferase && PF01610:Transposase|PF00487:Fatty acid desaturase	Transposase_12
CN228_RS04280	56.8522	76.3765	58.2897	27.8011	6.33086	33.3374	22.768	11.8407	54.8299	18.5693	1.59402	0.000224614	0.00124278	-	NC_999999999.1	843970	844167	+	198	protein_coding	YbdD/YjiX family protein && -	-
CN228_RS12340	0.836062	3.81883	0.820981	4.7659	7.91358	16.6687	17.076	13.3208	2.56044	13.7448	-2.38414	0.000225039	0.00124384	-	NC_999999999.1	2482627	2483481	-	855	protein_coding	iron transporter && PF03239:Iron permease FTR1 family	-
CN228_RS16120	122.901	219.964	157.628	135.828	588.77	266.699	210.604	282.698	159.081	337.193	-1.08907	0.000226977	0.00125324	-	NC_999999999.1	3312792	3313496	-	705	protein_coding	succinate dehydrogenase iron-sulfur subunit && PF13085:2Fe-2S iron-sulfur cluster binding domain|PF13534:4Fe-4S dicluster domain	-
CN228_RS06675	92.8029	77.904	71.4254	65.134	30.0716	47.4417	51.228	29.6019	76.8166	39.5858	0.971235	0.000227594	0.00125533	-	NC_999999999.1	1353919	1354428	+	510	protein_coding	disulfide bond formation protein B && PF02600:Disulfide bond formation protein DsbB	DsbB
CN228_RS07690	150.491	141.297	169.943	143.771	178.847	266.699	278.908	259.016	151.376	245.868	-0.692743	0.000236025	0.00130047	-	NC_999999999.1	1564726	1565535	+	810	protein_coding	class I SAM-dependent methyltransferase && PF04445:Putative SAM-dependent methyltransferase	-
CN228_RS00715	25.0819	15.2753	20.5245	27.0068	29.2802	71.8037	52.651	53.2834	21.9721	51.7546	-1.22104	0.000237308	0.00130617	phoR	NC_999999999.1	163070	164392	-	1323	protein_coding	phosphate regulon sensor histidine kinase PhoR && PF00512:His Kinase A (phospho-acceptor) domain|PF02518:Histidine kinase-, DNA gyrase B-, and HSP90-like ATPase|PF11808:Domain of unknown function (DUF3329)|PF00989:PAS fold	HATPase_c
CN228_RS05590	240.786	243.641	228.233	243.061	428.916	352.607	297.407	353.742	238.93	358.168	-0.589109	0.000237553	0.00130617	-	NC_999999999.1	1121167	1122069	+	903	protein_coding	TIGR01777 family protein && PF08338:Domain of unknown function (DUF1731)|PF01370:NAD dependent epimerase/dehydratase family	Epimerase
CN228_RS27615	128.754	119.911	118.221	133.445	56.1864	69.2393	91.072	81.4051	125.083	74.4757	0.767008	0.000240084	0.00131871	-	NC_999999999.1	5687241	5688251	-	1011	protein_coding	AI-2E family transporter && PF01594:AI-2E family transporter	-
CN228_RS22435	52.6719	42.0071	58.2897	52.4249	23.7407	16.6687	25.614	32.5621	51.3484	24.6464	1.0701	0.000241172	0.00132332	-	NC_999999999.1	4638650	4639063	+	414	protein_coding	translation initiation factor 2 && -	-
CN228_RS18440	10.8688	11.4565	14.7777	15.092	19.7839	39.7485	27.037	54.7635	13.0487	35.3332	-1.41238	0.000245972	0.00134825	-	NC_999999999.1	3801646	3801993	+	348	protein_coding	helix-turn-helix transcriptional regulator && PF01381:Helix-turn-helix	HTH_3
CN228_RS27730	102	99.2895	92.7709	89.7579	72.8049	30.773	44.113	47.363	95.9544	48.7635	0.947907	0.000246449	0.00134947	-	NC_999999999.1	5705132	5706346	+	1215	protein_coding	N-acylglucosamine 2-epimerase && PF07221:N-acylglucosamine 2-epimerase (GlcNAc 2-epimerase)	GlcNAc_2-epim
CN228_RS17825	5.01637	6.87389	4.10491	7.14886	20.5753	15.3865	15.653	23.6815	5.78601	18.8241	-1.70014	0.000248155	0.0013574	-	NC_999999999.1	3674853	3675617	+	765	protein_coding	SDR family oxidoreductase && PF13561:Enoyl-(Acyl carrier protein) reductase	-
CN228_RS29795	168.049	132.895	105.907	148.537	178.847	225.669	250.448	296.019	138.847	237.746	-0.769611	0.000256668	0.00140252	elbB	NC_999999999.1	6158190	6158858	+	669	protein_coding	isoprenoid biosynthesis glyoxalase ElbB && PF01965:DJ-1/PfpI family	DJ-1_PfpI
CN228_RS26175	133.77	120.675	119.863	86.5806	68.8481	43.5951	73.996	68.0843	115.222	63.6309	0.855175	0.000260092	0.00141976	-	NC_999999999.1	5393177	5394379	-	1203	protein_coding	transglycosylase && PF03562:MltA specific insert domain|PF06725:3D domain	-
CN228_RS00685	82.7702	91.6518	82.9191	105.644	140.07	147.454	159.376	133.208	90.7463	145.027	-0.674411	0.000261692	0.00142702	-	NC_999999999.1	152477	153310	+	834	protein_coding	phosphate ABC transporter ATP-binding protein && PF00005:ABC transporter	ABC_tran
CN228_RS13025	673.03	708.01	719.179	1015.14	864.954	1475.82	1434.38	1496.37	778.839	1317.88	-0.757384	0.000262591	0.00143045	cspD	NC_999999999.1	2627632	2627910	-	279	protein_coding	cold shock domain-containing protein CspD && -	-
CN228_RS21450	124.573	107.691	105.907	141.388	139.279	224.387	209.181	270.857	119.89	210.926	-0.806732	0.000267995	0.00145838	-	NC_999999999.1	4435689	4436756	-	1068	protein_coding	GGDEF domain-containing protein && PF00990:Diguanylate cyclase, GGDEF domain	GGDEF
CN228_RS21075	5.01637	6.11012	6.56785	3.97159	0	0	0	0	5.41648	0	4.60628	0.000269443	0.00146475	-	NC_999999999.1	4353139	4353223	-	85	protein_coding	tRNA-Leu && -	-
CN228_RS00020	424.72	483.463	509.008	393.981	330.787	309.012	295.984	301.939	452.793	309.431	0.546919	0.000270659	0.00146985	gyrB	NC_999999999.1	3910	6327	+	2418	protein_coding	DNA topoisomerase (ATP-hydrolyzing) subunit B && PF00986:DNA gyrase B subunit, carboxyl terminus|PF02518:Histidine kinase-, DNA gyrase B-, and HSP90-like ATPase|PF01751:Toprim domain|PF00204:DNA gyrase B	DNA_gyraseB
CN228_RS18120	98.6553	106.927	132.178	121.531	193.091	182.074	150.838	205.733	114.823	182.934	-0.673709	0.000274123	0.00148713	-	NC_999999999.1	3728465	3728704	+	240	protein_coding	hypothetical protein && -	-
CN228_RS25380	41.8031	25.2042	33.6602	23.8295	17.4099	10.2577	8.538	4.44028	31.1243	10.1615	1.53188	0.000276724	0.0014997	-	NC_999999999.1	5230626	5231228	-	603	protein_coding	septum formation inhibitor Maf && PF02545:Maf-like protein	Maf
CN228_RS02830	593.604	527.762	587.822	517.895	311.795	297.472	399.863	446.988	556.771	364.03	0.617417	0.000278387	0.00150717	rplD	NC_999999999.1	569585	570187	+	603	protein_coding	50S ribosomal protein L4 && PF00573:Ribosomal protein L4/L1 family	-
CN228_RS05045	234.933	308.561	245.473	323.287	144.818	187.202	169.337	199.813	278.064	175.293	0.672877	0.00027915	0.00150976	miaB	NC_999999999.1	1013341	1014669	-	1329	protein_coding	tRNA (N6-isopentenyl adenosine(37)-C2)-methylthiotransferase MiaB && PF00919:Uncharacterized protein family UPF0004|PF04055:Radical SAM superfamily|PF01938:TRAM domain	Radical_SAM
Novel00077	8.36062	12.984	20.5245	7.94317	1.58272	1.28221	2.846	1.48009	12.4531	1.79775	2.81862	0.00027987	0.0015121	-	NC_999999999.1	1806451	1806667	-	217	-	-	-
CN228_RS07660	759.981	543.801	583.718	548.079	244.529	312.859	465.321	408.506	608.894	357.804	0.772055	0.000282176	0.001523	adk	NC_999999999.1	1560272	1560919	+	648	protein_coding	adenylate kinase && PF05191:Adenylate kinase, active site lid|PF00406:Adenylate kinase	ADK
CN228_RS30380	293.458	242.114	265.177	274.039	81.5098	182.074	160.799	177.611	268.697	150.498	0.848389	0.00028452	0.00153409	-	NC_999999999.1	6277052	6278098	-	1047	protein_coding	DUF262 domain-containing protein && PF03235:Protein of unknown function DUF262	-
CN228_RS13045	66.0489	59.5737	96.0548	54.0136	120.286	158.994	101.033	121.368	68.9227	125.42	-0.865537	0.000286025	0.00154063	-	NC_999999999.1	2631233	2631940	-	708	protein_coding	arginyltransferase && PF04376:Arginine-tRNA-protein transferase, N terminus|PF04377:Arginine-tRNA-protein transferase, C terminus	-
CN228_RS01860	141.295	113.801	87.024	123.914	163.02	169.252	224.834	241.255	116.508	199.59	-0.770405	0.000289656	0.0015586	-	NC_999999999.1	370297	371136	-	840	protein_coding	BON domain-containing protein && PF04972:BON domain	BON
CN228_RS21460	39.2949	35.1332	30.3763	43.6875	17.4099	14.1043	15.653	17.7611	37.123	16.2321	1.18823	0.000290137	0.00155959	-	NC_999999999.1	4438103	4439383	-	1281	protein_coding	arsenic transporter && PF02040:Arsenical pump membrane protein	ArsB
CN228_RS13500	57.6883	31.3144	27.0924	27.0068	53.021	64.1104	89.649	118.407	35.7755	81.297	-1.17344	0.000291179	0.00156361	-	NC_999999999.1	2730558	2730893	-	336	protein_coding	hypothetical protein && -	-
CN228_RS28340	55.1801	46.5897	55.8267	38.9215	21.3667	32.0552	19.922	19.2412	49.1295	23.1463	1.08435	0.000293844	0.00157631	waaC	NC_999999999.1	5850037	5851101	-	1065	protein_coding	lipopolysaccharide heptosyltransferase I && PF01075:Glycosyltransferase family 9 (heptosyltransferase)	-
CN228_RS28670	35.1146	41.2433	55.0057	27.0068	18.2012	11.5399	14.23	20.7213	39.5926	16.1731	1.2854	0.000294533	0.00157841	hemW	NC_999999999.1	5929074	5930288	+	1215	protein_coding	radical SAM family heme chaperone HemW && PF06969:HemN C-terminal domain|PF04055:Radical SAM superfamily	Radical_SAM
Novel00006	188.114	218.437	250.399	283.571	148.775	143.607	126.647	167.251	235.13	146.57	0.682095	0.000294882	0.00157868	-	NC_999999999.1	135859	135984	+	126	-	PF01235:Sodium:alanine symporter family	-
CN228_RS19895	85.2783	84.7779	99.3387	71.4886	60.1432	37.1841	39.844	44.4028	85.2209	45.3935	0.88467	0.000298844	0.00159827	-	NC_999999999.1	4102414	4103451	-	1038	protein_coding	NADP(H)-dependent aldo-keto reductase && PF00248:Aldo/keto reductase family	Aldo_ket_red
CN228_RS33180	3.34425	1.52753	4.92589	3.17727	6.33086	21.7975	17.076	14.8009	3.24373	15.0013	-2.18713	0.000301323	0.0016099	-	NC_999999999.1	6135728	6136327	+	600	protein_coding	hypothetical protein && -	-
CN228_RS07920	112.868	158.863	168.301	145.36	91.0061	80.7791	88.226	94.726	146.348	88.6843	0.722997	0.000302158	0.00161273	fghA	NC_999999999.1	1618847	1619692	+	846	protein_coding	S-formylglutathione hydrolase && PF00756:Putative esterase	-
CN228_RS20165	278.409	236.003	195.393	243.061	265.105	510.319	405.555	442.548	238.217	405.882	-0.764886	0.000303291	0.00161715	ihfA	NC_999999999.1	4156014	4156316	-	303	protein_coding	integration host factor subunit alpha && PF00216:Bacterial DNA-binding protein	-
CN228_RS28390	61.8686	75.6127	57.4687	73.0772	122.66	93.6012	108.148	125.808	67.0068	112.554	-0.749305	0.000304949	0.00162434	-	NC_999999999.1	5865399	5866154	-	756	protein_coding	transporter substrate-binding domain-containing protein && PF00497:Bacterial extracellular solute-binding proteins, family 3	-
CN228_RS11450	10.0327	19.0941	9.03079	17.475	19.7839	37.1841	42.69	50.3232	13.9082	37.4953	-1.40056	0.00030707	0.001634	-	NC_999999999.1	2289157	2290845	+	1689	protein_coding	autotransporter outer membrane beta-barrel domain-containing protein && PF03212:Pertactin|PF03797:Autotransporter beta-domain	-
CN228_RS22645	146.311	187.122	143.672	160.452	223.954	230.798	295.984	239.775	159.389	247.628	-0.63125	0.000308684	0.00164093	-	NC_999999999.1	4674056	4674817	-	762	protein_coding	hypothetical protein && -	-
CN228_RS30270	158.852	128.313	123.147	136.623	99.7111	52.5706	64.035	88.8056	136.734	76.2806	0.828523	0.000310009	0.00164632	-	NC_999999999.1	6254494	6255231	+	738	protein_coding	hypothetical protein && -	-
CN228_RS20610	276.737	270.373	270.103	262.919	218.415	137.196	176.452	150.97	270.033	170.758	0.65088	0.000316779	0.00168058	dnaX	NC_999999999.1	4244130	4246355	-	2226	protein_coding	DNA polymerase III subunit gamma/tau && PF13177:DNA polymerase III, delta subunit|PF12169:DNA polymerase III subunits gamma and tau domain III|PF12170:DNA polymerase III tau subunit V interacting with alpha	-
CN228_RS18370	58.5244	77.904	102.623	92.1408	125.826	139.761	140.877	161.33	82.798	141.948	-0.772401	0.000321574	0.00170431	-	NC_999999999.1	3787764	3788789	-	1026	protein_coding	NAD(P)H-dependent glycerol-3-phosphate dehydrogenase && PF01210:NAD-dependent glycerol-3-phosphate dehydrogenase N-terminus|PF07479:NAD-dependent glycerol-3-phosphate dehydrogenase C-terminus	NAD_Gly3P_dh_N
CN228_RS26880	40.967	53.4636	45.9749	45.2761	115.538	106.423	64.035	65.1241	46.4204	87.7802	-0.934113	0.000322403	0.00170699	-	NC_999999999.1	5533211	5534224	+	1014	protein_coding	LacI family DNA-binding transcriptional regulator && PF13377:Periplasmic binding protein-like domain|PF00356:Bacterial regulatory proteins, lacI family	LacI
CN228_RS19775	18.3934	12.2202	15.5986	19.8579	19.7839	47.4417	48.382	50.3232	16.5175	41.4827	-1.30435	0.000325849	0.00172351	-	NC_999999999.1	4078815	4079135	-	321	protein_coding	hypothetical protein && -	-
CN228_RS05510	104.508	134.423	89.4869	100.084	50.6469	56.4172	62.612	75.4848	107.125	61.2902	0.821429	0.000327027	0.00172801	-	NC_999999999.1	1108670	1109938	-	1269	protein_coding	class I SAM-dependent methyltransferase && PF02353:Mycolic acid cyclopropane synthetase	-
CN228_RS00570	865.324	819.52	697.834	838.005	610.928	544.939	540.74	592.037	805.171	572.161	0.491699	0.000329525	0.00173947	-	NC_999999999.1	125324	126739	+	1416	protein_coding	acetyl-CoA carboxylase biotin carboxylase subunit && PF00289:Biotin carboxylase, N-terminal domain|PF02785:Biotin carboxylase C-terminal domain|PF02786:Carbamoyl-phosphate synthase L chain, ATP binding domain	CPSase_L_D2
CN228_RS17370	1.67212	3.05506	1.64196	2.38295	14.2444	11.5399	7.115	11.8407	2.18802	11.185	-2.36579	0.000334647	0.00176475	-	NC_999999999.1	3580547	3581560	+	1014	protein_coding	ATP-binding cassette domain-containing protein && PF08352:Oligopeptide/dipeptide transporter, C-terminal region|PF00005:ABC transporter	ABC_tran
CN228_RS24050	3.34425	3.81883	1.64196	2.38295	11.8704	7.69325	17.076	14.8009	2.797	12.8601	-2.18462	0.000337358	0.00177727	-	NC_999999999.1	4957610	4958677	+	1068	protein_coding	IS630-like element ISPsy32 family transposase && PF13358:DDE superfamily endonuclease|PF13565:Homeodomain-like domain	-
CN228_RS13565	16.7212	17.5666	18.8826	23.0352	107.625	61.546	17.076	34.0421	19.0514	55.0722	-1.55558	0.000346543	0.00182384	-	NC_999999999.1	2755274	2761447	-	6174	protein_coding	non-ribosomal peptide synthetase && PF08242:Methyltransferase domain|PF00668:Condensation domain|PF00550:Phosphopantetheine attachment site|PF00501:AMP-binding enzyme	AMP-binding
CN228_RS04170	196.475	180.249	172.406	226.38	111.581	110.27	136.608	137.649	193.877	124.027	0.651879	0.000354133	0.00186193	-	NC_999999999.1	822517	823506	-	990	protein_coding	hypothetical protein && -	-
CN228_RS26570	243.294	151.989	175.69	162.041	94.9629	128.221	101.033	112.487	183.254	109.176	0.750972	0.000360587	0.00189398	cra	NC_999999999.1	5476871	5477866	+	996	protein_coding	catabolite repressor/activator && PF00356:Bacterial regulatory proteins, lacI family|PF00532:Periplasmic binding proteins and sugar binding domain of LacI family	Peripla_BP_1
CN228_RS30605	80.262	121.439	83.7401	92.9351	57.7691	43.5951	64.035	39.9625	94.594	51.3404	0.874833	0.000361409	0.00189641	-	NC_999999999.1	6315565	6316953	-	1389	protein_coding	response regulator && PF00072:Response regulator receiver domain|PF08668:HDOD domain	Response_reg
CN228_RS13290	25.0819	27.4955	16.4196	27.0068	7.91358	5.12883	11.384	8.88056	24.001	8.32674	1.54447	0.000365403	0.00191382	-	NC_999999999.1	2682530	2682964	+	435	protein_coding	prepilin-type N-terminal cleavage/methylation domain-containing protein && PF07963:Prokaryotic N-terminal methylation motif	-
CN228_RS04800	250.819	160.391	151.881	227.969	651.287	316.706	271.793	316.74	197.765	389.131	-0.982003	0.000365451	0.00191382	-	NC_999999999.1	959942	960349	+	408	protein_coding	response regulator && PF00072:Response regulator receiver domain	Response_reg
CN228_RS25205	151.327	176.43	162.554	162.835	64.1	107.706	113.84	106.567	163.287	98.0531	0.753935	0.000366201	0.00191585	-	NC_999999999.1	5199884	5201044	+	1161	protein_coding	PDZ domain-containing protein && PF13180:PDZ domain|PF13365:Trypsin-like peptidase domain	-
CN228_RS05790	61.8686	65.6838	77.9932	57.1908	33.237	25.6442	45.536	34.0421	65.6841	34.6148	0.932032	0.000369095	0.00192908	rutR	NC_999999999.1	1157900	1158628	+	729	protein_coding	pyrimidine utilization regulatory protein R && PF08362:YcdC-like protein, C-terminal region|PF00440:Bacterial regulatory proteins, tetR family	TetR_N
CN228_RS03150	131.262	112.273	162.554	139.8	62.5173	55.135	112.417	72.5246	136.472	75.6485	0.862515	0.000372969	0.0019474	ribE	NC_999999999.1	619219	619695	+	477	protein_coding	6%2C7-dimethyl-8-ribityllumazine synthase && PF00885:6,7-dimethyl-8-ribityllumazine synthase	-
CN228_RS25805	53.508	56.5186	48.4379	75.4601	99.7111	112.834	83.957	109.527	58.4812	101.507	-0.794574	0.000373828	0.00194996	-	NC_999999999.1	5318033	5319154	+	1122	protein_coding	molecular chaperone DnaJ && -	-
CN228_RS15475	60.1965	78.6678	63.2155	66.7227	37.1938	38.4663	41.267	28.1218	67.2006	36.2622	0.886119	0.000377415	0.00196673	-	NC_999999999.1	3161898	3163370	-	1473	protein_coding	efflux transporter outer membrane subunit && PF02321:Outer membrane efflux protein	OEP
CN228_RS00465	136.278	105.4	110.832	123.119	69.6395	89.7546	62.612	59.2037	118.907	70.3025	0.753606	0.000379881	0.00197762	cadA	NC_999999999.1	104301	106226	+	1926	protein_coding	cadmium-translocating P-type ATPase && PF00122:E1-E2 ATPase|PF00702:haloacid dehalogenase-like hydrolase	E1-E2_ATPase
CN228_RS06295	80.262	67.2113	77.9932	80.226	18.2012	33.3374	49.805	50.3232	76.4231	37.9167	1.0509	0.000382462	0.0019891	-	NC_999999999.1	1259563	1260048	+	486	protein_coding	nuclear transport factor 2 family protein && PF12680:SnoaL-like domain	-
CN228_RS04045	112.868	142.06	158.449	140.594	52.2296	78.2147	95.341	93.2459	138.493	79.7578	0.816516	0.000384587	0.00199819	-	NC_999999999.1	802826	804169	+	1344	protein_coding	PLP-dependent aminotransferase family protein && PF00155:Aminotransferase class I and II	Aminotran_1_2
CN228_RS09920	96.9832	58.0461	73.8883	99.2897	263.522	100.012	126.647	177.611	82.0518	166.948	-1.03387	0.000395443	0.00205257	-	NC_999999999.1	1982265	1983563	-	1299	protein_coding	serine protein kinase PrkA && -	-
CN228_RS29985	99.4914	100.817	106.728	111.204	56.9777	55.135	62.612	78.4449	104.56	63.2924	0.73609	0.000399123	0.00206964	-	NC_999999999.1	6199455	6200111	+	657	protein_coding	HAD family hydrolase && PF12710:haloacid dehalogenase-like hydrolase	-
CN228_RS00530	92.8029	96.9982	95.2338	112.793	125.035	182.074	156.53	182.051	99.457	161.422	-0.689784	0.000402851	0.00208692	-	NC_999999999.1	116220	116705	-	486	protein_coding	acyl-CoA thioesterase && PF03061:Thioesterase superfamily	4HBT
CN228_RS21995	293.458	290.994	308.689	308.989	429.707	392.356	416.939	426.267	300.533	416.317	-0.470815	0.00041008	0.00212229	-	NC_999999999.1	4555385	4557622	-	2238	protein_coding	GAF domain-containing protein && PF08446:PAS fold|PF02518:Histidine kinase-, DNA gyrase B-, and HSP90-like ATPase|PF00360:Phytochrome region|PF01590:GAF domain|PF00512:His Kinase A (phospho-acceptor) domain	HATPase_c
CN228_RS20660	142.131	153.517	155.986	160.452	98.9197	98.7301	93.918	108.047	153.021	99.9036	0.616716	0.00041331	0.00213692	ligA	NC_999999999.1	4255435	4257798	-	2364	protein_coding	NAD-dependent DNA ligase LigA && PF00533:BRCA1 C Terminus (BRCT) domain|PF03120:NAD-dependent DNA ligase OB-fold domain|PF12826:Helix-hairpin-helix motif|PF01653:NAD-dependent DNA ligase adenylation domain|PF03119:NAD-dependent DNA ligase C4 zinc finger domain	BRCT
CN228_RS12910	54.344	42.7708	41.0491	36.5386	65.6827	70.5215	82.534	102.126	43.6756	80.2161	-0.866087	0.000416935	0.00215242	-	NC_999999999.1	2600171	2601235	+	1065	protein_coding	AI-2E family transporter && PF01594:AI-2E family transporter	-
CN228_RS24065	10.8688	15.2753	18.0616	14.2977	56.9777	25.6442	32.729	26.6417	14.6259	35.4982	-1.30911	0.000417123	0.00215242	-	NC_999999999.1	4963294	4963893	+	600	protein_coding	PadR family transcriptional regulator && PF03551:Transcriptional regulator PadR-like family	PadR
CN228_RS22070	10.8688	12.984	18.0616	17.475	50.6469	39.7485	27.037	23.6815	14.8473	35.2785	-1.27633	0.00042425	0.00218635	-	NC_999999999.1	4571952	4573280	+	1329	protein_coding	DUF3100 domain-containing protein && PF11299:Protein of unknown function (DUF3100)	-
CN228_RS27395	677.21	909.644	816.876	684.702	556.324	457.749	510.857	574.276	772.108	524.802	0.55677	0.000424526	0.00218635	ileS	NC_999999999.1	5639941	5642772	-	2832	protein_coding	isoleucine--tRNA ligase && PF00133:tRNA synthetases class I (I, L, M and V)|PF06827:Zinc finger found in FPG and IleRS|PF08264:Anticodon-binding domain of tRNA	-
CN228_RS13910	57.6883	66.4476	64.8575	67.517	129.783	100.012	86.803	109.527	64.1276	106.531	-0.742468	0.000426059	0.00219179	-	NC_999999999.1	2829207	2832035	-	2829	protein_coding	AAA family ATPase && PF13401:AAA domain|PF00486:Transcriptional regulatory protein, C terminal	Trans_reg_C
CN228_RS09880	18.3934	13.7478	8.20981	19.8579	37.9852	30.773	31.306	39.9625	15.0522	35.0067	-1.22096	0.000426675	0.00219179	-	NC_999999999.1	1974584	1975258	+	675	protein_coding	hypothetical protein && -	-
CN228_RS18405	3424.51	3688.99	3306.09	2989.81	8705.72	5114.73	4113.89	4799.94	3352.35	5683.57	-0.762087	0.000426827	0.00219179	htpG	NC_999999999.1	3794086	3795993	-	1908	protein_coding	molecular chaperone HtpG && PF00183:Hsp90 protein|PF02518:Histidine kinase-, DNA gyrase B-, and HSP90-like ATPase	HATPase_c
CN228_RS23090	112.868	149.698	152.702	134.24	72.0135	102.577	88.226	66.6042	137.377	82.3551	0.742687	0.000428069	0.00219604	rlmD	NC_999999999.1	4756610	4757965	-	1356	protein_coding	23S rRNA (uracil(1939)-C(5))-methyltransferase RlmD && PF05958:tRNA (Uracil-5-)-methyltransferase|PF01938:TRAM domain	-
CN228_RS24340	11.7049	6.87389	8.20981	8.73749	26.1148	20.5153	21.345	25.1616	8.88151	23.2842	-1.4022	0.000430056	0.00220409	-	NC_999999999.1	5016402	5017469	+	1068	protein_coding	ABC transporter substrate-binding protein && PF09084:NMT1/THI5 like	-
CN228_RS20360	239.114	181.012	172.406	188.253	267.479	266.699	327.29	343.382	195.196	301.212	-0.622528	0.000431901	0.0022114	-	NC_999999999.1	4188716	4190623	-	1908	protein_coding	TIM barrel protein && PF01261:Xylose isomerase-like TIM barrel|PF00903:Glyoxalase/Bleomycin resistance protein/Dioxygenase superfamily|PF14696:Hydroxyphenylpyruvate dioxygenase, HPPD, N-terminal	Glyoxalase
CN228_RS24750	70.2292	75.6127	71.4254	68.3113	98.9197	123.092	106.725	139.129	71.3947	116.966	-0.703204	0.000440939	0.00225549	-	NC_999999999.1	5109214	5109795	-	582	protein_coding	YceI family protein && PF04264:YceI-like domain	-
CN228_RS06190	65.2129	68.7389	76.3512	92.1408	89.4234	155.147	145.146	143.569	75.6109	133.321	-0.807151	0.000442585	0.00226172	-	NC_999999999.1	1234991	1236430	-	1440	protein_coding	alginate O-acetyltransferase && PF16824:C-terminal carbohydrate-binding module|PF16822:SGNH hydrolase-like domain, acetyltransferase AlgX	-
CN228_RS04870	128.754	138.241	160.091	180.31	89.4234	102.577	102.456	82.8852	151.849	94.3353	0.688565	0.000447063	0.0022824	-	NC_999999999.1	979460	979915	+	456	protein_coding	pilus assembly protein TadE && PF07811:TadE-like protein	-
CN228_RS13010	143.803	135.95	132.999	111.204	36.4024	51.2883	93.918	90.2857	130.989	67.9736	0.97076	0.000451487	0.00230276	mnmA	NC_999999999.1	2622994	2624124	-	1131	protein_coding	tRNA 2-thiouridine(34) synthase MnmA && PF03054:tRNA methyl transferase	-
CN228_RS27635	738.243	606.429	663.353	637.837	629.921	1059.1	1657.8	1478.61	661.465	1206.36	-0.865283	0.000452812	0.00230729	osmE	NC_999999999.1	5690268	5690606	+	339	protein_coding	osmotically-inducible lipoprotein OsmE && PF04355:SmpA / OmlA family	-
CN228_RS27600	334.425	433.055	390.787	393.187	222.371	253.877	280.331	294.539	387.863	262.78	0.567885	0.000454019	0.00231121	-	NC_999999999.1	5683441	5684571	+	1131	protein_coding	HAMP domain-containing histidine kinase && PF02518:Histidine kinase-, DNA gyrase B-, and HSP90-like ATPase|PF00512:His Kinase A (phospho-acceptor) domain	HATPase_c
CN228_RS22695	1293.39	1119.68	1069.74	1042.94	489.85	653.926	755.613	932.459	1131.44	707.962	0.679495	0.00046936	0.002387	-	NC_999999999.1	4682061	4682630	-	570	protein_coding	elongation factor P && PF09285:Elongation factor P, C-terminal|PF08207:Elongation factor P (EF-P) KOW-like domain|PF01132:Elongation factor P (EF-P) OB domain	-
Novel00285	127.081	215.382	201.14	219.232	355.32	275.675	260.409	389.265	190.709	320.167	-0.747766	0.00047489	0.00241281	-	NC_999999999.1	5449202	5449545	-	344	-	-	-
CN228_RS05380	264.196	298.632	321.825	295.486	136.905	207.718	229.103	179.091	295.035	188.204	0.657409	0.000477756	0.00242503	-	NC_999999999.1	1081832	1083574	+	1743	protein_coding	type I secretion system permease/ATPase && PF00005:ABC transporter|PF00664:ABC transporter transmembrane region	ABC_tran
CN228_RS24225	114.541	144.352	111.653	129.474	79.1358	89.7546	62.612	72.5246	125.005	76.0067	0.713018	0.000484691	0.00245788	-	NC_999999999.1	4994278	4995180	-	903	protein_coding	GTPase Era && PF07650:KH domain|PF01926:50S ribosome-binding GTPase	-
CN228_RS02840	973.176	1245.7	1052.5	814.175	565.821	602.638	721.461	781.489	1021.39	667.852	0.615176	0.000485212	0.00245816	rplB	NC_999999999.1	570498	571322	+	825	protein_coding	50S ribosomal protein L2 && PF03947:Ribosomal Proteins L2, C-terminal domain|PF00181:Ribosomal Proteins L2, RNA binding domain	Ribosomal_L2_C
CN228_RS28025	174.737	190.177	190.468	152.509	299.925	229.515	240.487	303.419	176.973	268.337	-0.602801	0.00048767	0.00246825	-	NC_999999999.1	5774893	5776827	-	1935	protein_coding	methyl-accepting chemotaxis protein && PF00015:Methyl-accepting chemotaxis protein (MCP) signalling domain|PF00672:HAMP domain	HAMP
CN228_RS06475	65.2129	42.0071	48.4379	65.134	197.839	93.6012	81.111	84.3653	55.198	114.229	-1.06644	0.000493263	0.00249417	-	NC_999999999.1	1311100	1311456	-	357	protein_coding	DUF5064 family protein && PF16703:Domain of unknown function (DUF5064)	-
CN228_RS12420	32.6064	28.2593	28.7343	35.7443	59.3518	79.4969	48.382	50.3232	31.3361	59.3885	-0.927555	0.000503805	0.00254504	-	NC_999999999.1	2500438	2501163	+	726	protein_coding	GNAT family N-acetyltransferase && PF00583:Acetyltransferase (GNAT) family	Acetyltransf_1
CN228_RS03765	44.3113	64.1563	56.6477	49.2477	22.9494	37.1841	24.191	23.6815	53.5907	27.0015	0.997505	0.000515526	0.00260176	-	NC_999999999.1	746950	747492	+	543	protein_coding	YopT-type cysteine protease domain-containing protein && PF03543:Yersinia/Haemophilus virulence surface antigen	-
CN228_RS18800	30.9343	25.968	32.8392	42.0988	52.2296	70.5215	62.612	62.1639	32.9601	61.8818	-0.901232	0.000517743	0.00261045	-	NC_999999999.1	3877015	3877896	+	882	protein_coding	4-deoxy-4-formamido-L-arabinose-phosphoundecaprenol deformylase && PF01522:Polysaccharide deacetylase	Polysacc_deac_1
CN228_RS30900	112.868	96.9982	139.567	130.268	37.1938	79.4969	75.419	71.0445	119.925	65.7886	0.887573	0.00052179	0.00262835	-	NC_999999999.1	6377767	6378951	+	1185	protein_coding	hypothetical protein && -	-
CN228_RS28665	60.1965	67.2113	62.3946	72.2829	42.7333	25.6442	38.421	34.0421	65.5213	35.2102	0.88053	0.000533939	0.00268698	rdgB	NC_999999999.1	5928481	5929077	+	597	protein_coding	RdgB/HAM1 family non-canonical purine NTP pyrophosphatase && PF01725:Ham1 family	-
CN228_RS21695	877.865	627.051	780.753	687.879	1129.27	915.497	1095.71	1228.48	743.387	1092.24	-0.555264	0.000535466	0.00269211	fliS	NC_999999999.1	4487723	4488112	-	390	protein_coding	flagellar export chaperone FliS && PF02561:Flagellar protein FliS	-
CN228_RS33430	483.244	443.747	539.385	555.228	534.958	760.35	1109.94	973.901	505.401	844.787	-0.738712	0.000536742	0.00269595	-	NC_999999999.1	4910826	4911008	+	183	protein_coding	hypothetical protein && -	-
CN228_RS06545	584.408	342.167	400.639	376.506	581.648	757.785	741.383	627.56	425.93	677.094	-0.668179	0.000538785	0.00270365	-	NC_999999999.1	1326709	1327869	+	1161	protein_coding	ABC transporter ATP-binding protein && PF08402:TOBE domain|PF00005:ABC transporter	ABC_tran
CN228_RS09360	5.01637	11.4565	12.3147	7.94317	28.4889	26.9264	24.191	17.7611	9.18268	24.3418	-1.41736	0.000540198	0.00270817	-	NC_999999999.1	1882821	1883009	+	189	protein_coding	hypothetical protein && -	-
CN228_RS27540	269.212	143.588	192.11	231.941	300.716	294.908	368.557	483.99	209.213	362.043	-0.788782	0.000542769	0.00271622	urtA	NC_999999999.1	5672452	5673717	+	1266	protein_coding	urea ABC transporter substrate-binding protein && PF13433:Periplasmic binding protein domain	-
CN228_RS13675	56.0162	70.2664	66.4995	63.5454	110.79	97.4479	92.495	115.447	64.0819	104.045	-0.700831	0.000542834	0.00271622	-	NC_999999999.1	2784224	2786587	+	2364	protein_coding	DNA polymerase II && PF00136:DNA polymerase family B|PF03104:DNA polymerase family B, exonuclease domain	DNA_pol_B
CN228_RS01740	5.01637	3.05506	8.20981	7.14886	24.5321	21.7975	11.384	16.281	5.85753	18.4987	-1.68842	0.000544784	0.0027234	tauB	NC_999999999.1	346541	347326	-	786	protein_coding	taurine ABC transporter ATP-binding subunit && PF00005:ABC transporter	ABC_tran
CN228_RS18270	39.2949	32.8419	36.1232	46.0704	52.2296	87.1902	61.189	94.726	38.5826	73.8337	-0.922967	0.000545826	0.00272603	-	NC_999999999.1	3772036	3774360	-	2325	protein_coding	autotransporter outer membrane beta-barrel domain-containing protein && PF03797:Autotransporter beta-domain|PF03212:Pertactin	-
CN228_RS31345	35.1146	28.2593	58.2897	48.4534	101.294	64.1104	81.111	78.4449	42.5292	81.24	-0.943872	0.00054782	0.00273341	-	NC_999999999.1	6473226	6474284	+	1059	protein_coding	hypothetical protein && -	-
CN228_RS10910	637.079	493.392	520.502	461.498	342.658	307.73	428.323	327.101	528.118	351.453	0.588321	0.000550139	0.00274239	purF	NC_999999999.1	2185084	2186592	+	1509	protein_coding	amidophosphoribosyltransferase && PF00156:Phosphoribosyl transferase domain|PF13522:Glutamine amidotransferase domain	Pribosyltran
CN228_RS29000	108.688	102.345	81.2771	102.467	48.2728	43.5951	79.688	53.2834	98.6942	56.2098	0.825215	0.000554448	0.00276127	-	NC_999999999.1	5989735	5990628	-	894	protein_coding	LysR family transcriptional regulator && PF03466:LysR substrate binding domain|PF00126:Bacterial regulatory helix-turn-helix protein, lysR family	LysR_substrate
CN228_RS23355	106.18	96.9982	118.221	108.027	79.1358	66.6749	55.497	50.3232	107.357	62.9077	0.749338	0.000558345	0.00277806	rnd	NC_999999999.1	4813910	4815043	-	1134	protein_coding	ribonuclease D && PF00570:HRDC domain|PF01612:3'-5' exonuclease	3_5_exonuc
CN228_RS14530	5.01637	9.16518	7.38883	3.97159	45.8987	16.6687	11.384	14.8009	6.38549	22.1881	-1.83893	0.000559113	0.00277926	-	NC_999999999.1	2962531	2964099	+	1569	protein_coding	sugar ABC transporter ATP-binding protein && PF00005:ABC transporter	ABC_tran
CN228_RS16280	55.1801	42.0071	68.9624	47.659	73.5963	83.3436	109.571	128.768	53.4522	98.8197	-0.875679	0.000560609	0.00278408	-	NC_999999999.1	3339181	3340233	-	1053	protein_coding	NAD(P)-dependent alcohol dehydrogenase && PF00107:Zinc-binding dehydrogenase|PF08240:Alcohol dehydrogenase GroES-like domain	ADH_N
CN228_RS29140	99.4914	118.384	100.981	107.233	79.1358	57.6994	64.035	37.0023	106.522	59.4681	0.818005	0.00056275	0.00279208	-	NC_999999999.1	6025863	6028082	+	2220	protein_coding	primosomal protein N' && PF00270:DEAD/DEAH box helicase	DEAD
CN228_RS10000	31.7704	57.2824	38.5861	59.5738	31.6543	19.2331	7.115	10.3607	46.8032	17.0908	1.38767	0.000571235	0.00283153	-	NC_999999999.1	1997144	1998223	-	1080	protein_coding	iron ABC transporter permease && PF07143:CrtC N-terminal lipocalin domain|PF17186:Lipocalin-like domain	-
CN228_RS07860	28.4261	32.8419	44.333	22.2409	13.4531	12.8221	14.23	11.8407	31.9605	13.0865	1.28409	0.000578189	0.00286077	lpxB	NC_999999999.1	1603349	1604491	+	1143	protein_coding	lipid-A-disaccharide synthase && PF02684:Lipid-A-disaccharide synthetase	-
CN228_RS03135	265.868	203.162	265.998	219.232	142.444	155.147	172.183	162.81	238.565	158.146	0.597589	0.000578437	0.00286077	ribD	NC_999999999.1	616125	617270	+	1146	protein_coding	bifunctional diaminohydroxyphosphoribosylaminopyrimidine deaminase/5-amino-6-(5-phosphoribosylamino)uracil reductase RibD && PF01872:RibD C-terminal domain|PF00383:Cytidine and deoxycytidylate deaminase zinc-binding region	RibD_C
CN228_RS00710	147.983	151.225	138.746	152.509	75.9703	116.681	101.033	71.0445	147.616	91.1822	0.701011	0.000578758	0.00286077	-	NC_999999999.1	161630	162970	-	1341	protein_coding	HlyC/CorC family transporter && PF03471:Transporter associated domain|PF00571:CBS domain|PF01595:Domain of unknown function DUF21	CBS
CN228_RS07875	918.832	685.861	752.84	776.842	371.938	552.632	573.469	556.515	783.594	513.639	0.61307	0.000580481	0.0028666	accA	NC_999999999.1	1608875	1609822	+	948	protein_coding	acetyl-CoA carboxylase carboxyl transferase subunit alpha && PF03255:Acetyl co-enzyme A carboxylase carboxyltransferase alpha subunit	-
CN228_RS32345	86.1144	148.934	111.653	110.41	67.2654	76.9325	62.612	56.2435	114.278	65.7634	0.794271	0.000593506	0.00292596	-	NC_999999999.1	6666258	6667049	-	792	protein_coding	ParA family protein && PF13614:AAA domain	-
CN228_RS25670	119.557	74.849	116.579	115.97	41.1506	65.3926	48.382	78.4449	106.739	58.3425	0.88821	0.000593609	0.00292596	-	NC_999999999.1	5287757	5288206	+	450	protein_coding	DUF1493 family protein && PF07377:Protein of unknown function (DUF1493)	-
CN228_RS24345	0.836062	2.2913	3.28392	3.17727	12.6617	12.8221	8.538	10.3607	2.39714	11.0956	-2.21941	0.000600043	0.00295385	-	NC_999999999.1	5017497	5018312	+	816	protein_coding	ABC transporter permease && PF00528:Binding-protein-dependent transport system inner membrane component	BPD_transp_1
CN228_RS12905	231.589	158.863	198.677	215.26	299.133	279.522	308.791	309.339	201.097	299.196	-0.573541	0.000600464	0.00295385	-	NC_999999999.1	2598333	2600012	+	1680	protein_coding	methyl-accepting chemotaxis protein && PF00672:HAMP domain|PF00015:Methyl-accepting chemotaxis protein (MCP) signalling domain|PF17200:Single Cache domain 2	HAMP
CN228_RS02900	438.933	516.305	475.348	419.4	375.104	223.104	276.062	319.7	462.496	298.492	0.627253	0.000600944	0.00295385	rplF	NC_999999999.1	575763	576296	+	534	protein_coding	50S ribosomal protein L6 && PF00347:Ribosomal protein L6	-
CN228_RS20895	264.196	239.822	247.936	216.849	153.523	175.663	169.337	167.251	242.201	166.443	0.54458	0.000606933	0.00298051	-	NC_999999999.1	4306091	4308574	+	2484	protein_coding	PAS domain-containing protein && PF00072:Response regulator receiver domain|PF00512:His Kinase A (phospho-acceptor) domain|PF02518:Histidine kinase-, DNA gyrase B-, and HSP90-like ATPase|PF08447:PAS fold	HATPase_c
CN228_RS07680	22.5737	32.8419	19.7035	30.9784	45.1074	44.8773	73.996	51.8033	26.5244	53.946	-1.00996	0.000607625	0.00298114	-	NC_999999999.1	1563224	1563913	+	690	protein_coding	extensin family protein && PF06904:Extensin-like protein C-terminus	-
CN228_RS07915	203.163	159.627	220.023	144.566	114.747	78.2147	116.686	125.808	181.845	108.864	0.740193	0.000609763	0.00298886	-	NC_999999999.1	1617628	1618740	+	1113	protein_coding	S-(hydroxymethyl)glutathione dehydrogenase/class III alcohol dehydrogenase && PF08240:Alcohol dehydrogenase GroES-like domain|PF00107:Zinc-binding dehydrogenase	ADH_zinc_N
CN228_RS25790	399.638	349.804	388.324	365.386	162.228	250.031	277.485	273.817	375.788	240.89	0.650375	0.000610817	0.00299125	-	NC_999999999.1	5313444	5314340	+	897	protein_coding	NAD-dependent epimerase/dehydratase family protein && PF16363:GDP-mannose 4,6 dehydratase	-
CN228_RS26650	222.393	216.146	248.757	248.621	124.243	165.405	165.068	170.211	233.979	156.232	0.592608	0.000620728	0.00303697	-	NC_999999999.1	5491462	5492709	-	1248	protein_coding	tellurium resistance protein TerA && PF02342:TerD domain	-
CN228_RS24790	53.508	36.6607	58.2897	30.9784	110.79	74.3681	76.842	74.0047	44.8592	84.0012	-0.920078	0.000622578	0.0030432	-	NC_999999999.1	5115631	5116680	+	1050	protein_coding	alkene reductase && PF00724:NADH:flavin oxidoreductase / NADH oxidase family	Oxidored_FMN
CN228_RS00260	251.655	285.648	273.387	215.26	163.02	170.534	176.452	185.012	256.487	173.754	0.56546	0.00062433	0.00304785	-	NC_999999999.1	56859	58295	+	1437	protein_coding	Hsp70 family protein && PF00012:Hsp70 protein	HSP70
CN228_RS14175	15.8852	9.92895	22.9875	15.092	12.6617	85.908	44.113	48.8431	15.9734	47.8814	-1.57135	0.000624682	0.00304785	-	NC_999999999.1	2889348	2889617	-	270	protein_coding	hypothetical protein && -	-
Novel00027	189.786	184.831	125.61	154.098	447.117	194.896	246.179	290.098	163.581	294.573	-0.854329	0.000625438	0.00304872	-	NC_999999999.1	481606	481874	+	269	-	PF06798:PrkA serine protein kinase C-terminal domain	-
CN228_RS10455	347.802	252.042	243.01	278.805	430.499	407.742	432.592	380.384	280.415	412.804	-0.559402	0.000628171	0.00305922	-	NC_999999999.1	2086826	2089273	-	2448	protein_coding	acyl-CoA dehydrogenase && PF00441:Acyl-CoA dehydrogenase, C-terminal domain|PF02771:Acyl-CoA dehydrogenase, N-terminal domain|PF09317:Domain of unknown function (DUF1974)	-
CN228_RS29725	156.344	174.138	176.511	138.211	83.8839	94.8834	115.263	116.927	161.301	102.739	0.66347	0.000630773	0.00306906	-	NC_999999999.1	6143625	6144593	-	969	protein_coding	CDP-6-deoxy-delta-3%2C4-glucoseen reductase && PF00111:2Fe-2S iron-sulfur cluster binding domain|PF00175:Oxidoreductase NAD-binding domain	NAD_binding_1
CN228_RS27310	14.2131	12.2202	18.0616	17.475	5.5395	0	7.115	1.48009	15.4925	3.53365	2.06958	0.000646979	0.00314073	-	NC_999999999.1	5621740	5622066	+	327	protein_coding	hypothetical protein && -	-
CN228_RS18580	209.852	164.973	165.838	179.516	273.018	239.773	307.368	248.656	180.045	267.204	-0.570337	0.000647238	0.00314073	acnD	NC_999999999.1	3836165	3838756	-	2592	protein_coding	Fe/S-dependent 2-methylisocitrate dehydratase AcnD && PF00330:Aconitase family (aconitate hydratase)|PF00694:Aconitase C-terminal domain	Aconitase
CN228_RS10545	56.0162	54.2273	65.6785	58.7795	30.0716	39.7485	34.152	19.2412	58.6754	30.8033	0.923943	0.000647285	0.00314073	kdsB	NC_999999999.1	2108437	2109201	+	765	protein_coding	3-deoxy-manno-octulosonate cytidylyltransferase && PF02348:Cytidylyltransferase	CTP_transf_3
CN228_RS23205	35.9507	35.1332	29.5553	30.9784	88.6321	56.4172	48.382	54.7635	32.9044	62.0487	-0.937741	0.000648299	0.00314276	-	NC_999999999.1	4776179	4776916	-	738	protein_coding	response regulator transcription factor && PF00072:Response regulator receiver domain|PF00486:Transcriptional regulatory protein, C terminal	Response_reg
CN228_RS19995	94.475	64.1563	74.7093	69.8999	132.157	103.859	123.801	131.728	75.8101	122.886	-0.700428	0.000661713	0.00320485	-	NC_999999999.1	4125712	4126662	+	951	protein_coding	DNA/RNA non-specific endonuclease && PF01223:DNA/RNA non-specific endonuclease	-
CN228_RS30945	163.868	155.808	148.598	156.481	75.179	108.988	122.378	87.3255	156.189	98.4676	0.677894	0.000662909	0.0032077	rimK	NC_999999999.1	6384845	6385750	+	906	protein_coding	30S ribosomal protein S6--L-glutamate ligase && PF08443:RimK-like ATP-grasp domain	-
CN228_RS22350	29.2622	6.87389	14.7777	22.2409	99.7111	29.4908	31.306	47.363	18.2887	51.9677	-1.53041	0.000676326	0.00326963	-	NC_999999999.1	4624787	4625053	+	267	protein_coding	DUF2790 domain-containing protein && -	-
CN228_RS12105	35.9507	28.2593	36.1232	30.1841	95.7543	42.3129	65.458	53.2834	32.6293	64.2021	-0.99783	0.000682035	0.00329422	-	NC_999999999.1	2402498	2403745	+	1248	protein_coding	M20/M25/M40 family metallo-hydrolase && PF07687:Peptidase dimerisation domain|PF01546:Peptidase family M20/M25/M40	Peptidase_M20
CN228_RS21010	90.2947	87.0692	77.1722	70.6942	29.2802	52.5706	44.113	56.2435	81.3076	45.5518	0.863044	0.000685031	0.00330566	-	NC_999999999.1	4334365	4336221	+	1857	protein_coding	ABC transporter substrate-binding protein && PF00496:Bacterial extracellular solute-binding proteins, family 5 Middle	-
CN228_RS00725	25.9179	16.0391	21.3455	25.4182	7.12222	11.5399	8.538	2.96019	22.1802	7.54007	1.5454	0.000686178	0.00330818	ubiA	NC_999999999.1	165311	166201	-	891	protein_coding	4-hydroxybenzoate octaprenyltransferase && PF01040:UbiA prenyltransferase family	UbiA
CN228_RS02125	86.9505	86.3055	87.845	84.1976	51.4382	32.0552	62.612	53.2834	86.3246	49.8472	0.795485	0.000693262	0.00333889	-	NC_999999999.1	422561	424399	-	1839	protein_coding	phospholipase && PF13091:PLD-like domain	-
CN228_RS07930	70.2292	73.3214	75.5303	38.9215	33.237	21.7975	31.306	41.4426	64.5006	31.9458	1.0166	0.000693811	0.00333889	truD	NC_999999999.1	1620216	1621274	+	1059	protein_coding	tRNA pseudouridine(13) synthase TruD && PF01142:tRNA pseudouridine synthase D (TruD)	-
CN228_RS30515	900.439	1196.06	864.493	1069.95	683.733	674.442	741.383	731.166	1007.73	707.681	0.510865	0.000699854	0.0033649	-	NC_999999999.1	6298211	6298543	+	333	protein_coding	hypothetical protein && -	-
CN228_RS19005	17.5573	9.16518	13.9567	10.3261	23.7407	32.0552	31.306	32.5621	12.7513	29.916	-1.22128	0.000709072	0.00340612	-	NC_999999999.1	3921613	3922446	-	834	protein_coding	ABC transporter substrate-binding protein && PF00497:Bacterial extracellular solute-binding proteins, family 3	-
CN228_RS12720	102.836	84.7779	32.0183	61.1624	136.905	135.914	157.953	121.368	70.1986	138.035	-0.975395	0.000714466	0.00342892	-	NC_999999999.1	2564371	2565072	-	702	protein_coding	CoA transferase subunit A && PF01144:Coenzyme A transferase	-
CN228_RS32575	213.196	281.829	206.887	255.77	360.859	335.939	361.442	335.981	239.421	348.555	-0.54184	0.000727297	0.00348733	-	NC_999999999.1	6704289	6705131	-	843	protein_coding	LuxR family transcriptional regulator && PF00196:Bacterial regulatory proteins, luxR family|PF03472:Autoinducer binding domain	Autoind_bind
CN228_RS14880	45.1474	32.0781	59.9316	62.7511	71.2222	98.7301	92.495	105.087	49.977	91.8835	-0.870662	0.000744042	0.00356438	-	NC_999999999.1	3030738	3031391	-	654	protein_coding	glycosyltransferase && PF00535:Glycosyl transferase family 2	Glycos_transf_2
CN228_RS29145	174.737	204.689	233.98	193.019	158.272	120.528	110.994	125.808	201.606	128.9	0.634491	0.000747474	0.00357759	argS	NC_999999999.1	6028180	6029916	+	1737	protein_coding	arginine--tRNA ligase && PF05746:DALR anticodon binding domain|PF00750:tRNA synthetases class I (R)|PF03485:Arginyl tRNA synthetase N terminal domain	-
CN228_RS07825	66.885	83.2504	80.4561	55.6022	32.4457	46.1595	25.614	48.8431	71.5484	38.2656	0.914003	0.000751175	0.00359204	-	NC_999999999.1	1595287	1596477	+	1191	protein_coding	1-deoxy-D-xylulose-5-phosphate reductoisomerase && PF13288:DXP reductoisomerase C-terminal domain|PF08436:1-deoxy-D-xylulose 5-phosphate reductoisomerase C-terminal|PF02670:1-deoxy-D-xylulose 5-phosphate reductoisomerase	-
CN228_RS31350	77.7538	81.7229	95.2338	92.9351	56.1864	53.8528	52.651	44.4028	86.9114	51.7732	0.738095	0.000752452	0.0035949	trmB	NC_999999999.1	6474326	6475060	-	735	protein_coding	tRNA (guanosine(46)-N7)-methyltransferase TrmB && PF02390:Putative methyltransferase	-
CN228_RS12490	7.52456	14.5115	8.20981	11.1204	29.2802	29.4908	24.191	19.2412	10.3416	25.5508	-1.31264	0.000753191	0.00359518	-	NC_999999999.1	2513546	2514940	+	1395	protein_coding	hypothetical protein && -	-
CN228_RS06240	91.9668	89.3605	104.265	102.467	18.9926	70.5215	58.343	42.9227	97.0147	47.6949	1.04953	0.000755151	0.00360128	moaC	NC_999999999.1	1249951	1250436	+	486	protein_coding	cyclic pyranopterin monophosphate synthase MoaC && PF01967:MoaC family	-
CN228_RS04705	235.77	248.987	226.591	254.182	118.704	178.227	183.567	155.41	241.382	158.977	0.612826	0.000760296	0.00362179	purD	NC_999999999.1	940264	941559	-	1296	protein_coding	phosphoribosylamine--glycine ligase && PF01071:Phosphoribosylglycinamide synthetase, ATP-grasp (A) domain|PF02843:Phosphoribosylglycinamide synthetase, C domain|PF02844:Phosphoribosylglycinamide synthetase, N domain	-
CN228_RS31305	4.18031	4.58259	1.64196	2.38295	14.2444	8.97546	8.538	20.7213	3.19695	13.1198	-2.03206	0.000760823	0.00362179	-	NC_999999999.1	6464110	6464628	-	519	protein_coding	RNA polymerase sigma factor && PF04542:Sigma-70 region 2|PF08281:Sigma-70, region 4	Sigma70_r4_2
CN228_RS11290	167.212	181.012	153.523	189.842	206.544	267.982	274.639	296.019	172.898	261.296	-0.58871	0.000762791	0.00362789	cheY	NC_999999999.1	2259531	2259917	+	387	protein_coding	chemotaxis protein CheY && PF00072:Response regulator receiver domain	Response_reg
CN228_RS23825	185.606	129.84	168.301	154.892	261.148	214.129	227.68	256.056	159.66	239.753	-0.589664	0.000774792	0.00368166	-	NC_999999999.1	4914210	4915427	-	1218	protein_coding	argininosuccinate synthase && PF00764:Arginosuccinate synthase	-
CN228_RS09120	35.1146	56.5186	40.2281	48.4534	16.6185	20.5153	17.076	32.5621	45.0787	21.693	1.08495	0.000777701	0.00369216	-	NC_999999999.1	1844237	1845976	-	1740	protein_coding	PilN family type IVB pilus formation outer membrane protein && PF00263:Bacterial type II and III secretion system protein|PF07655:Secretin N-terminal domain	-
CN228_RS05165	30.9343	41.2433	46.7959	46.0704	18.2012	19.2331	21.345	22.2014	41.261	20.2452	1.04117	0.000785872	0.0037276	-	NC_999999999.1	1034633	1035565	+	933	protein_coding	DEAD/DEAH box helicase && PF00270:DEAD/DEAH box helicase	DEAD
CN228_RS24980	86.9505	97.7619	123.147	111.204	35.6111	74.3681	65.458	60.6838	104.766	59.0303	0.849185	0.00079181	0.0037524	-	NC_999999999.1	5152179	5154215	+	2037	protein_coding	PAS domain-containing protein && PF00512:His Kinase A (phospho-acceptor) domain|PF00989:PAS fold|PF02518:Histidine kinase-, DNA gyrase B-, and HSP90-like ATPase	HATPase_c
CN228_RS12985	94.475	74.849	87.024	70.6942	158.272	119.245	122.378	119.888	81.7606	129.946	-0.679309	0.000797176	0.00377444	-	NC_999999999.1	2618297	2619043	-	747	protein_coding	secretin && PF03958:Bacterial type II/III secretion system short domain	-
CN228_RS01815	397.13	283.357	312.794	324.081	219.206	226.951	221.988	235.335	329.34	225.87	0.544811	0.00080045	0.00378655	argA	NC_999999999.1	360353	361651	+	1299	protein_coding	amino-acid N-acetyltransferase && PF00583:Acetyltransferase (GNAT) family|PF00696:Amino acid kinase family	AA_kinase
CN228_RS09950	2.50819	3.05506	4.10491	3.97159	11.8704	12.8221	11.384	14.8009	3.40993	12.7193	-1.89222	0.000807714	0.0038175	-	NC_999999999.1	1988522	1988899	+	378	protein_coding	DUF2784 domain-containing protein && PF10861:Protein of Unknown function (DUF2784)	-
CN228_RS26270	323.556	150.462	204.424	201.757	455.031	250.031	397.017	485.471	220.05	396.887	-0.852051	0.000812457	0.00383648	-	NC_999999999.1	5411786	5413426	-	1641	protein_coding	methyl-accepting chemotaxis protein && PF00015:Methyl-accepting chemotaxis protein (MCP) signalling domain|PF12729:Four helix bundle sensory module for signal transduction	-
CN228_RS23630	126.245	139.005	145.314	135.034	93.3802	100.012	68.304	85.8454	136.4	86.8855	0.643396	0.000822	0.00387808	dinG	NC_999999999.1	4876468	4878612	-	2145	protein_coding	ATP-dependent DNA helicase DinG && PF13307:Helicase C-terminal domain	-
CN228_RS12980	176.409	133.659	149.419	120.736	258.774	182.074	251.871	211.653	145.056	226.093	-0.644336	0.0008293	0.00390903	aceA	NC_999999999.1	2616719	2618032	-	1314	protein_coding	isocitrate lyase && PF00463:Isocitrate lyase family	-
Novel00274	85755.7	93381	75439.1	77395.1	79237.1	128695	158687	215653	82992.7	145568	-0.810622	0.000831764	0.00391715	-	NC_999999999.1	5283345	5283704	-	360	-	-	-
CN228_RS28745	44.3113	45.0621	38.5861	48.4534	181.221	87.1902	58.343	56.2435	44.1032	95.7494	-1.13809	0.000833241	0.00392061	-	NC_999999999.1	5944936	5945331	-	396	protein_coding	acyl-CoA thioesterase && PF03061:Thioesterase superfamily	4HBT
CN228_RS11355	113.704	103.872	125.61	104.85	151.941	153.865	199.22	179.091	112.009	171.029	-0.605197	0.000839171	0.003945	-	NC_999999999.1	2270234	2270701	+	468	protein_coding	hypothetical protein && -	-
CN228_RS25355	68.5571	78.6678	81.2771	88.1692	52.2296	41.0307	52.651	37.0023	79.1678	45.7284	0.780141	0.000847661	0.00398137	-	NC_999999999.1	5222269	5222790	+	522	protein_coding	ribosome-associated protein && PF04751:Protein of unknown function (DUF615)	-
CN228_RS30565	18.3934	23.6767	17.2406	24.6238	9.49629	7.69325	7.115	4.44028	20.9836	7.18621	1.49986	0.000863034	0.00404997	cysT	NC_999999999.1	6308044	6308865	-	822	protein_coding	sulfate ABC transporter permease subunit CysT && PF00528:Binding-protein-dependent transport system inner membrane component	BPD_transp_1
CN228_RS27455	61.0325	63.3925	77.9932	67.517	32.4457	51.2883	36.998	28.1218	67.4838	37.2134	0.862236	0.000868333	0.00407122	-	NC_999999999.1	5654881	5655507	-	627	protein_coding	precorrin-8X methylmutase && PF02570:Precorrin-8X methylmutase	CbiC
CN228_RS22720	223.229	246.696	236.443	233.529	241.364	412.871	478.128	380.384	234.974	378.187	-0.68122	0.000882738	0.0041351	-	NC_999999999.1	4685802	4686008	+	207	protein_coding	hypothetical protein && -	-
CN228_RS23545	313.523	276.483	280.776	334.408	212.084	228.233	186.413	213.133	301.297	209.966	0.519696	0.000884079	0.00413771	-	NC_999999999.1	4861099	4863390	+	2292	protein_coding	EAL domain-containing protein && PF00563:EAL domain|PF00990:Diguanylate cyclase, GGDEF domain|PF03707:Bacterial signalling protein N terminal repeat	EAL
CN228_RS26755	61.8686	61.865	61.5736	65.9283	22.158	44.8773	34.152	37.0023	62.8089	34.5474	0.891075	0.000885909	0.00414261	-	NC_999999999.1	5511877	5512500	+	624	protein_coding	dephospho-CoA kinase && PF01121:Dephospho-CoA kinase	-
CN228_RS13085	156.344	213.854	199.498	200.168	111.581	126.939	143.723	125.808	192.466	127.013	0.606944	0.000892241	0.00416852	cobA	NC_999999999.1	2639284	2640678	+	1395	protein_coding	uroporphyrinogen-III C-methyltransferase && PF14824:Sirohaem biosynthesis protein central|PF00590:Tetrapyrrole (Corrin/Porphyrin) Methylases|PF10414:Sirohaem synthase dimerisation region|PF13241:Putative NAD(P)-binding	-
CN228_RS27700	302.655	362.025	299.658	421.783	160.646	264.135	253.294	192.412	346.53	217.622	0.67683	0.000901828	0.00420959	-	NC_999999999.1	5699487	5701553	-	2067	protein_coding	AsmA family protein && PF05170:AsmA family	-
CN228_RS20250	38.4589	19.8579	36.9441	27.8011	81.5098	39.7485	61.189	62.1639	30.7655	61.1528	-1.00639	0.000903203	0.00421229	-	NC_999999999.1	4170951	4172504	-	1554	protein_coding	sugar ABC transporter ATP-binding protein && PF00005:ABC transporter	ABC_tran
CN228_RS17455	76.0817	89.3605	82.9191	101.673	101.294	138.479	189.259	164.29	87.5085	148.33	-0.749422	0.000906015	0.00422168	-	NC_999999999.1	3597168	3598421	+	1254	protein_coding	MFS transporter && PF07690:Major Facilitator Superfamily	MFS_1
CN228_RS18520	3.34425	4.58259	8.20981	3.97159	39.5679	14.1043	15.653	5.92037	5.02706	18.8114	-1.95204	0.000908286	0.00422853	-	NC_999999999.1	3822115	3824835	+	2721	protein_coding	nitrate reductase && PF04324:BFD-like [2Fe-2S] binding domain|PF04879:Molybdopterin oxidoreductase Fe4S4 domain|PF01568:Molydopterin dinucleotide binding domain|PF00384:Molybdopterin oxidoreductase	-
CN228_RS31715	129.59	138.241	142.851	131.857	82.3012	92.319	105.302	66.6042	135.635	86.6316	0.648252	0.000911697	0.00424068	pqqE	NC_999999999.1	6545373	6546542	-	1170	protein_coding	pyrroloquinoline quinone biosynthesis protein PqqE && PF04055:Radical SAM superfamily|PF13353:4Fe-4S single cluster domain|PF13186:Iron-sulfur cluster-binding domain	Radical_SAM
CN228_RS02220	82.7702	113.801	123.147	122.325	68.8481	66.6749	68.304	66.6042	110.511	67.6078	0.708387	0.000920774	0.00427913	-	NC_999999999.1	448356	448775	-	420	protein_coding	DUF3010 family protein && PF11215:Protein of unknown function (DUF3010)	-
CN228_RS22915	25.9179	29.7868	27.0924	35.7443	64.8913	58.9816	52.651	41.4426	29.6354	54.4916	-0.892194	0.000926991	0.00430424	-	NC_999999999.1	4727188	4727493	+	306	protein_coding	hypothetical protein && -	-
CN228_RS14110	53.508	44.2984	50.9008	54.0136	90.2148	67.9571	85.38	91.7658	50.6802	83.8294	-0.729023	0.000930908	0.00431863	-	NC_999999999.1	2877005	2877820	+	816	protein_coding	shikimate 5-dehydrogenase && PF08501:Shikimate dehydrogenase substrate binding domain	-
CN228_RS05115	247.474	211.563	165.017	193.813	299.133	257.724	314.483	409.986	204.467	320.331	-0.645185	0.000934753	0.00433266	-	NC_999999999.1	1026576	1026995	-	420	protein_coding	hypothetical protein && -	-
CN228_RS16210	9.19668	4.58259	13.9567	15.8863	22.158	44.8773	17.076	35.5222	10.9056	29.9084	-1.4503	0.000936798	0.00433458	-	NC_999999999.1	3330177	3330599	-	423	protein_coding	hypothetical protein && -	-
CN228_RS11550	56.8522	57.2824	66.4995	44.4818	35.6111	26.9264	29.883	26.6417	56.279	29.7655	0.900011	0.000936808	0.00433458	-	NC_999999999.1	2309795	2310994	-	1200	protein_coding	benzoate/H(+) symporter BenE family transporter && PF03594:Benzoate membrane transport protein	-
CN228_RS14205	2.50819	6.11012	6.56785	8.73749	15.0358	17.9509	21.345	17.7611	5.98091	18.0232	-1.57374	0.000938384	0.00433808	-	NC_999999999.1	2893555	2894472	-	918	protein_coding	site-specific integrase && PF00589:Phage integrase family	Phage_integrase
CN228_RS24960	19.2294	22.1492	25.4504	26.2125	4.74815	15.3865	7.115	7.40047	23.2604	8.66253	1.46494	0.000941565	0.00434897	-	NC_999999999.1	5149237	5149551	+	315	protein_coding	hypothetical protein && -	-
CN228_RS23135	171.393	200.106	140.388	182.693	95.7543	114.117	132.339	105.087	173.645	111.824	0.643006	0.000943238	0.0043529	ttcA	NC_999999999.1	4765387	4766211	-	825	protein_coding	tRNA 2-thiocytidine(32) synthetase TtcA && PF01171:PP-loop family	-
CN228_RS05125	67.721	58.0461	87.024	78.6374	134.531	97.4479	125.224	115.447	72.8571	118.162	-0.703511	0.0009447	0.00435584	-	NC_999999999.1	1028097	1029023	+	927	protein_coding	Gfo/Idh/MocA family oxidoreductase && PF01408:Oxidoreductase family, NAD-binding Rossmann fold	GFO_IDH_MocA
CN228_RS11020	938.062	770.639	782.395	895.99	1193.37	1138.6	1045.91	1250.68	846.771	1157.14	-0.450872	0.000948999	0.00437185	-	NC_999999999.1	2206980	2208284	+	1305	protein_coding	homogentisate 1%2C2-dioxygenase && PF04209:homogentisate 1,2-dioxygenase	-
CN228_RS06375	145.475	168.792	192.11	142.183	98.9197	116.681	91.072	112.487	162.14	104.79	0.632152	0.000960751	0.00442213	lptG	NC_999999999.1	1279310	1280371	+	1062	protein_coding	LPS export ABC transporter permease LptG && PF03739:Predicted permease YjgP/YjgQ family	-
CN228_RS01100	111.196	90.1243	93.5918	88.1692	64.1	41.0307	62.612	60.6838	95.7704	57.1066	0.740103	0.000964395	0.00443504	rfbB	NC_999999999.1	241049	242131	-	1083	protein_coding	dTDP-glucose 4%2C6-dehydratase && PF16363:GDP-mannose 4,6 dehydratase	-
CN228_RS10035	223.229	239.058	179.795	208.111	177.264	107.706	126.647	118.407	212.548	132.506	0.669021	0.000969351	0.00445396	recQ	NC_999999999.1	2006367	2008496	+	2130	protein_coding	DNA helicase RecQ && PF16124:RecQ zinc-binding|PF00270:DEAD/DEAH box helicase|PF00570:HRDC domain|PF00271:Helicase conserved C-terminal domain|PF09382:RQC domain	HRDC
CN228_RS21925	111.196	113.801	117.4	164.424	196.257	198.742	175.029	210.173	126.705	195.05	-0.622181	0.000979076	0.00449473	-	NC_999999999.1	4540859	4541065	-	207	protein_coding	acyl carrier protein && -	-
CN228_RS27640	229.917	174.902	183.079	177.133	139.279	83.3436	138.031	115.447	191.258	119.025	0.67865	0.000998613	0.00458044	-	NC_999999999.1	5690801	5691289	+	489	protein_coding	type VI secretion system tube protein Hcp && PF05638:Type VI secretion system effector, Hcp	-
CN228_RS27405	46.8195	65.6838	65.6785	63.5454	35.6111	39.7485	25.614	29.6019	60.4318	32.6439	0.876509	0.00100101	0.0045868	murJ	NC_999999999.1	5643842	5645380	-	1539	protein_coding	murein biosynthesis integral membrane protein MurJ && PF03023:MviN-like protein	-
CN228_RS09625	596.112	534.636	570.582	495.654	321.291	359.018	480.974	341.902	549.246	375.796	0.550659	0.00100173	0.0045868	bamC	NC_999999999.1	1929000	1930118	+	1119	protein_coding	outer membrane protein assembly factor BamC && PF06804:NlpB/DapX lipoprotein	-
CN228_RS15315	143.803	112.273	164.196	174.75	191.509	250.031	243.333	238.295	148.756	230.792	-0.629741	0.00101156	0.00462777	-	NC_999999999.1	3123562	3124641	-	1080	protein_coding	polyamine ABC transporter substrate-binding protein && PF13416:Bacterial extracellular solute-binding protein	-
CN228_RS03390	90.2947	83.2504	119.863	81.8147	70.4308	47.4417	52.651	35.5222	93.8058	51.5114	0.839374	0.00102345	0.0046781	-	NC_999999999.1	661568	662965	+	1398	protein_coding	DUF726 domain-containing protein && PF05277:Protein of unknown function (DUF726)	-
CN228_RS11235	228.245	251.279	156.807	210.494	243.738	335.939	409.824	377.424	211.706	341.731	-0.685541	0.00104295	0.00476316	fliN	NC_999999999.1	2249881	2250339	+	459	protein_coding	flagellar motor switch protein FliN && PF01052:Type III flagellar switch regulator (C-ring) FliN C-term	-
CN228_RS20290	12.5409	19.0941	15.5986	17.475	21.3667	43.5951	46.959	34.0421	16.1772	36.4907	-1.1478	0.00106666	0.00486722	-	NC_999999999.1	4176672	4176869	-	198	protein_coding	hypothetical protein && -	-
CN228_RS32150	28.4261	23.6767	36.9441	23.8295	15.8272	11.5399	9.961	7.40047	28.2191	11.1821	1.282	0.00107102	0.00487921	-	NC_999999999.1	6626962	6627489	-	528	protein_coding	disulfide bond formation protein B && PF02600:Disulfide bond formation protein DsbB	DsbB
CN228_RS06900	24.2458	25.2042	30.3763	25.4182	47.4815	50.0061	52.651	42.9227	26.3111	48.2653	-0.875625	0.00107114	0.00487921	-	NC_999999999.1	1396971	1397417	+	447	protein_coding	GNAT family N-acetyltransferase && PF13673:Acetyltransferase (GNAT) domain	-
CN228_RS15670	73.5735	90.888	89.4869	88.1692	36.4024	33.3374	59.766	65.1241	85.5294	48.6575	0.838786	0.00107324	0.00488457	-	NC_999999999.1	3212007	3212786	+	780	protein_coding	TSUP family transporter && PF01925:Sulfite exporter TauE/SafE	-
CN228_RS28645	28.4261	54.2273	45.154	34.1556	17.4099	8.97546	24.191	22.2014	40.4908	18.1944	1.17025	0.00108006	0.00491138	-	NC_999999999.1	5925802	5926392	+	591	protein_coding	YggT family protein && PF02325:YGGT family	-
CN228_RS19525	23.4097	9.92895	5.74687	15.092	78.3444	29.4908	24.191	23.6815	13.5444	38.9269	-1.55445	0.00108861	0.00494603	-	NC_999999999.1	4026816	4027373	-	558	protein_coding	cytochrome b && PF01292:Prokaryotic cytochrome b561	Ni_hydr_CYTB
CN228_RS13590	6.6885	9.16518	8.20981	13.5034	55.395	34.6196	14.23	10.3607	9.39172	28.6513	-1.64402	0.00109197	0.00495329	-	NC_999999999.1	2768271	2770769	-	2499	protein_coding	TonB-dependent receptor && PF00593:TonB dependent receptor|PF07715:TonB-dependent Receptor Plug Domain	TonB_dep_Rec
CN228_RS15150	2.50819	2.2913	2.46294	4.7659	9.49629	16.6687	12.807	8.88056	3.00708	11.9631	-1.9824	0.00109209	0.00495329	-	NC_999999999.1	3086115	3086636	-	522	protein_coding	hypothetical protein && -	-
CN228_RS30395	176.409	332.238	276.671	252.593	179.638	179.509	145.146	121.368	259.478	156.415	0.724896	0.00109881	0.00497953	-	NC_999999999.1	6279098	6279574	-	477	protein_coding	DUF2384 domain-containing protein && PF09722:Protein of unknown function (DUF2384)	-
CN228_RS12220	9.19668	0	4.10491	2.38295	16.6185	10.2577	18.499	17.7611	3.92114	15.7841	-2.02674	0.00110338	0.00499364	-	NC_999999999.1	2423667	2424203	-	537	protein_coding	RNA polymerase factor sigma-70 && PF04542:Sigma-70 region 2|PF08281:Sigma-70, region 4	Sigma70_r4_2
CN228_RS19740	8.36062	2.2913	9.85177	4.7659	29.2802	25.6442	14.23	10.3607	6.3174	19.8788	-1.69305	0.00110406	0.00499364	-	NC_999999999.1	4071150	4072541	+	1392	protein_coding	NAD(P)/FAD-dependent oxidoreductase && PF04324:BFD-like [2Fe-2S] binding domain|PF07992:Pyridine nucleotide-disulphide oxidoreductase	Pyr_redox_2
CN228_RS04760	80.262	38.1883	40.2281	53.2193	22.158	32.0552	25.614	22.2014	52.9744	25.5072	1.05867	0.00110476	0.00499364	-	NC_999999999.1	952113	952865	-	753	protein_coding	hypothetical protein && -	-
CN228_RS29600	180.589	202.398	204.424	188.253	280.932	262.853	268.947	267.897	193.916	270.157	-0.479591	0.00110671	0.00499715	-	NC_999999999.1	6123494	6124486	+	993	protein_coding	AraC family transcriptional regulator && PF12625:Arabinose-binding domain of AraC transcription regulator, N-term|PF12833:Helix-turn-helix domain	-
CN228_RS29710	5.85244	4.58259	7.38883	5.56022	23.7407	11.5399	19.922	13.3208	5.84602	17.1309	-1.57928	0.00110743	0.00499715	-	NC_999999999.1	6140468	6141106	-	639	protein_coding	TonB family protein && PF03544:Gram-negative bacterial TonB protein C-terminal	-
CN228_RS07085	12.5409	14.5115	9.85177	7.14886	42.7333	26.9264	19.922	19.2412	11.0133	27.2057	-1.33792	0.00111364	0.00502088	-	NC_999999999.1	1430416	1431765	-	1350	protein_coding	FliI/YscN family ATPase && PF02874:ATP synthase alpha/beta family, beta-barrel domain|PF00006:ATP synthase alpha/beta family, nucleotide-binding domain	ATP-synt_ab
CN228_RS32690	10.8688	19.0941	18.0616	14.2977	18.2012	46.1595	56.92	31.082	15.5806	38.0907	-1.26532	0.00113127	0.00509603	-	NC_999999999.1	6723320	6723748	+	429	protein_coding	GntR family transcriptional regulator && PF00392:Bacterial regulatory proteins, gntR family	GntR
CN228_RS03260	668.014	631.634	542.668	505.186	485.894	292.344	392.748	375.944	586.875	386.732	0.597981	0.00113393	0.00510365	ppa	NC_999999999.1	640325	640852	-	528	protein_coding	inorganic diphosphatase && PF00719:Inorganic pyrophosphatase	Pyrophosphatase
CN228_RS31180	33.4425	32.8419	16.4196	27.0068	65.6827	47.4417	39.844	62.1639	27.4277	53.7831	-0.980215	0.0011523	0.00518192	-	NC_999999999.1	6434434	6436059	+	1626	protein_coding	methyl-accepting chemotaxis protein && PF00015:Methyl-accepting chemotaxis protein (MCP) signalling domain|PF00672:HAMP domain|PF12729:Four helix bundle sensory module for signal transduction	HAMP
CN228_RS19215	35.1146	32.0781	41.0491	40.5102	68.0568	71.8037	62.612	53.2834	37.188	63.939	-0.789554	0.00115723	0.00519964	-	NC_999999999.1	3958139	3958627	+	489	protein_coding	MarR family transcriptional regulator && PF01047:MarR family	MarR
CN228_RS29320	376.228	412.433	290.627	420.988	237.407	226.951	264.678	287.138	375.069	254.044	0.565402	0.0011583	0.00520004	-	NC_999999999.1	6069137	6069715	+	579	protein_coding	lipocalin family protein && PF08212:Lipocalin-like domain	Lipocalin_2
CN228_RS22000	42.6392	34.3694	55.8267	63.5454	18.9926	32.0552	28.46	14.8009	49.0952	23.5772	1.06649	0.00116688	0.00523414	-	NC_999999999.1	4557619	4558233	-	615	protein_coding	biliverdin-producing heme oxygenase && PF01126:Heme oxygenase	-
CN228_RS28040	108.688	268.845	154.344	152.509	57.7691	96.1657	106.725	102.126	171.097	90.6966	0.928127	0.00117999	0.00528582	hflC	NC_999999999.1	5779801	5780670	-	870	protein_coding	protease modulator HflC && PF01145:SPFH domain / Band 7 family	-
CN228_RS21445	33.4425	35.1332	26.2714	30.1841	58.5605	89.7546	51.228	39.9625	31.2578	59.8764	-0.942346	0.00118041	0.00528582	-	NC_999999999.1	4435397	4435630	+	234	protein_coding	hypothetical protein && -	-
CN228_RS06200	44.3113	27.4955	18.8826	34.95	58.5605	70.5215	79.688	41.4426	31.4098	62.5531	-0.994644	0.00118563	0.00530469	-	NC_999999999.1	1238082	1239563	-	1482	protein_coding	alginate export family protein && PF13372:Alginate export	-
CN228_RS31880	48.4916	77.1403	53.3638	41.3045	28.4889	19.2331	11.384	41.4426	55.075	25.1372	1.12977	0.00119032	0.0053212	-	NC_999999999.1	6580237	6581124	+	888	protein_coding	lysophospholipid acyltransferase && PF03279:Bacterial lipid A biosynthesis acyltransferase	-
CN228_RS08710	0.836062	3.81883	8.20981	6.35454	0	0	0	0	4.80481	0	4.43402	0.00119252	0.00532651	-	NC_999999999.1	1773086	1773460	-	375	protein_coding	hypothetical protein && -	-
CN228_RS28060	314.359	465.897	366.979	450.378	163.811	282.086	280.331	270.857	399.403	249.271	0.687266	0.00120108	0.00536025	miaA	NC_999999999.1	5783621	5784592	-	972	protein_coding	tRNA (adenosine(37)-N6)-dimethylallyltransferase MiaA && PF01715:IPP transferase	IPPT
CN228_RS17375	2.50819	3.05506	1.64196	1.58863	25.3234	19.2331	7.115	0	2.19846	12.9179	-2.59377	0.00120585	0.0053765	-	NC_999999999.1	3581557	3582984	+	1428	protein_coding	M20 family metallopeptidase && PF07687:Peptidase dimerisation domain|PF01546:Peptidase family M20/M25/M40	Peptidase_M20
sRNA00037	0.836062	1.52753	6.56785	0	11.8704	8.97546	12.807	11.8407	2.23286	11.3734	-2.35779	0.00120676	0.0053765	-	NC_999999999.1	3779561	3779641	+	81	-	-	-
CN228_RS11570	110.36	114.565	111.653	103.261	33.237	73.0859	71.15	75.4848	109.96	63.2394	0.824454	0.00121524	0.00540971	-	NC_999999999.1	2313518	2313904	+	387	protein_coding	DUF1311 domain-containing protein && PF07007:Lysozyme inhibitor LprI	-
CN228_RS24255	382.917	272.664	357.127	425.754	266.688	261.571	197.797	214.614	359.615	235.167	0.60783	0.00122185	0.00543456	-	NC_999999999.1	5000910	5001866	-	957	protein_coding	sigma factor AlgU regulatory protein MucB && PF03888:MucB/RseB N-terminal domain|PF17188:MucB/RseB C-terminal domain	-
CN228_RS11430	30.0982	34.3694	28.7343	33.3613	52.2296	70.5215	54.074	48.8431	31.6408	56.417	-0.83195	0.00122712	0.0054534	-	NC_999999999.1	2283153	2285078	-	1926	protein_coding	hypothetical protein && -	-
CN228_RS29310	729.046	584.28	545.952	620.362	338.701	353.89	489.512	483.99	619.91	416.523	0.577688	0.00123004	0.00546177	-	NC_999999999.1	6067613	6068623	+	1011	protein_coding	class 1 fructose-bisphosphatase && PF00316:Fructose-1-6-bisphosphatase, N-terminal domain	-
CN228_RS02365	33.4425	35.897	28.7343	41.3045	15.8272	19.2331	15.653	16.281	34.8446	16.7486	1.06114	0.00123543	0.00547678	rsmA	NC_999999999.1	485463	486269	-	807	protein_coding	16S rRNA (adenine(1518)-N(6)/adenine(1519)-N(6))-dimethyltransferase RsmA && PF00398:Ribosomal RNA adenine dimethylase	-
Novel00032	302.655	585.044	351.38	311.372	117.121	184.638	226.257	301.939	387.613	207.489	0.909111	0.00123643	0.00547678	-	NC_999999999.1	582616	582902	-	287	-	PF00210:Ferritin-like domain	-
CN228_RS02690	295.966	276.483	279.134	276.422	407.549	396.202	419.785	333.021	282.001	389.139	-0.466625	0.00123652	0.00547678	-	NC_999999999.1	542069	543280	+	1212	protein_coding	tyrosine--tRNA ligase && PF00579:tRNA synthetases class I (W and Y)|PF01479:S4 domain	S4
CN228_RS20715	60.1965	44.2984	44.333	60.3681	97.337	73.0859	76.842	105.087	52.299	88.0879	-0.756013	0.00123998	0.0054875	puuE	NC_999999999.1	4271491	4272420	+	930	protein_coding	allantoinase PuuE && PF01522:Polysaccharide deacetylase	Polysacc_deac_1
CN228_RS11545	111.196	97.7619	87.024	95.3181	66.474	57.6994	61.189	59.2037	97.8251	61.1415	0.671008	0.00124271	0.00549495	-	NC_999999999.1	2308837	2309781	+	945	protein_coding	LD-carboxypeptidase && PF02016:LD-carboxypeptidase	-
CN228_RS00165	98.6553	80.9591	96.0548	110.41	47.4815	64.1104	66.881	59.2037	96.5198	59.4192	0.714121	0.0012567	0.00555217	-	NC_999999999.1	40083	42032	+	1950	protein_coding	EAL domain-containing protein && PF00990:Diguanylate cyclase, GGDEF domain|PF00563:EAL domain	EAL
CN228_RS18105	158.016	121.439	83.7401	138.211	164.602	171.816	271.793	253.096	125.351	215.327	-0.774913	0.00127145	0.00561266	-	NC_999999999.1	3724336	3725757	-	1422	protein_coding	transglycosylase SLT domain-containing protein && PF00497:Bacterial extracellular solute-binding proteins, family 3|PF01464:Transglycosylase SLT domain	-
CN228_RS02890	267.54	469.716	394.071	229.558	115.538	223.104	224.834	195.372	340.221	189.712	0.849294	0.00128417	0.00566406	rpsN	NC_999999999.1	574838	575143	+	306	protein_coding	30S ribosomal protein S14 && PF00253:Ribosomal protein S14p/S29e	Ribosomal_S14
CN228_RS02990	3.34425	3.81883	3.28392	7.14886	11.8704	12.8221	17.076	16.281	4.39896	14.5124	-1.70206	0.00128526	0.00566416	-	NC_999999999.1	589400	590161	-	762	protein_coding	glycerophosphoryl diester phosphodiesterase && PF03009:Glycerophosphoryl diester phosphodiesterase family	-
CN228_RS22085	50.1637	56.5186	68.1414	67.517	37.1938	37.1841	22.768	35.5222	60.5852	33.167	0.856396	0.00129912	0.00572048	-	NC_999999999.1	4575750	4576391	-	642	protein_coding	LysE family translocator && PF01810:LysE type translocator	-
CN228_RS02975	752.456	677.46	611.631	653.723	399.636	380.816	546.432	531.353	673.817	464.559	0.539894	0.00130202	0.00572847	-	NC_999999999.1	587445	588014	+	570	protein_coding	single-stranded DNA-binding protein && PF00436:Single-strand binding protein family	-
CN228_RS04565	208.179	182.54	210.171	266.096	118.704	128.221	150.838	168.731	216.747	141.623	0.622516	0.00130407	0.0057327	-	NC_999999999.1	909560	910324	-	765	protein_coding	LuxR family transcriptional regulator && PF03472:Autoinducer binding domain|PF00196:Bacterial regulatory proteins, luxR family	Autoind_bind
CN228_RS15075	23.4097	17.5666	12.3147	19.0636	29.2802	35.9018	32.729	59.2037	18.0887	39.2787	-1.10104	0.001308	0.0057452	-	NC_999999999.1	3071602	3072762	-	1161	protein_coding	integrase && -	-
CN228_RS14625	5.85244	7.63765	6.56785	7.14886	28.4889	15.3865	21.345	10.3607	6.8017	18.8953	-1.50617	0.00131468	0.00576912	-	NC_999999999.1	2979483	2980697	+	1215	protein_coding	SfnB family sulfur acquisition oxidoreductase && PF08028:Acyl-CoA dehydrogenase, C-terminal domain|PF02770:Acyl-CoA dehydrogenase, middle domain|PF02771:Acyl-CoA dehydrogenase, N-terminal domain	Acyl-CoA_dh_2
CN228_RS17380	36.7867	19.8579	33.6602	36.5386	68.8481	52.5706	61.189	50.3232	31.7109	58.2327	-0.889854	0.00131563	0.00576912	-	NC_999999999.1	3582981	3584132	+	1152	protein_coding	M20 family metallopeptidase && PF07687:Peptidase dimerisation domain|PF01546:Peptidase family M20/M25/M40	Peptidase_M20
CN228_RS07675	22.5737	26.7318	22.9875	23.8295	14.2444	8.97546	2.846	8.88056	24.0306	8.73661	1.38472	0.00132118	0.00578867	-	NC_999999999.1	1562213	1563082	+	870	protein_coding	DUF72 domain-containing protein && PF01904:Protein of unknown function DUF72	-
CN228_RS10425	195.639	138.241	154.344	117.559	246.904	209	247.602	223.494	151.446	231.75	-0.616168	0.00132484	0.0057999	minD	NC_999999999.1	2081170	2081982	-	813	protein_coding	septum site-determining protein MinD && PF01656:CobQ/CobB/MinD/ParA nucleotide binding domain	CbiA
CN228_RS01730	37.6228	46.5897	54.1847	27.8011	45.1074	101.294	95.341	85.8454	41.5496	81.8971	-0.965034	0.0013306	0.00582029	-	NC_999999999.1	344900	345340	+	441	protein_coding	hypothetical protein && -	-
CN228_RS02795	1953.88	1965.17	2026.18	1553.68	3244.57	2264.38	2565.67	2585.72	1874.73	2665.08	-0.508184	0.00133444	0.00583048	rpoC	NC_999999999.1	559680	563879	+	4200	protein_coding	DNA-directed RNA polymerase subunit beta' && PF04997:RNA polymerase Rpb1, domain 1|PF05000:RNA polymerase Rpb1, domain 4|PF04998:RNA polymerase Rpb1, domain 5|PF04983:RNA polymerase Rpb1, domain 3|PF00623:RNA polymerase Rpb1, domain 2	-
CN228_RS28170	35.9507	33.6057	46.7959	35.7443	22.9494	16.6687	18.499	14.8009	38.0241	18.2295	1.03099	0.00133514	0.00583048	-	NC_999999999.1	5808978	5809967	-	990	protein_coding	hypothetical protein && PF13449:Esterase-like activity of phytase	-
CN228_RS29560	68.5571	38.952	63.2155	46.0704	8.70493	17.9509	34.152	35.5222	54.1988	24.0825	1.21802	0.00134912	0.00588668	-	NC_999999999.1	6116146	6116826	-	681	protein_coding	class I SAM-dependent methyltransferase && PF13489:Methyltransferase domain	-
CN228_RS07955	245.802	294.05	277.492	292.309	123.452	165.405	186.413	236.815	277.413	178.021	0.651387	0.00137598	0.00599891	-	NC_999999999.1	1625411	1625734	-	324	protein_coding	ferredoxin family protein && PF11953:Domain of unknown function (DUF3470)	-
CN228_RS22995	147.983	139.769	188.826	147.743	102.876	108.988	72.573	112.487	156.08	99.2311	0.650414	0.00137793	0.00600248	-	NC_999999999.1	4740124	4741419	-	1296	protein_coding	cobyrinate a%2Cc-diamide synthase && PF07685:CobB/CobQ-like glutamine amidotransferase domain|PF01656:CobQ/CobB/MinD/ParA nucleotide binding domain	CbiA
CN228_RS26395	121.229	119.911	121.505	99.2897	72.8049	66.6749	76.842	82.8852	115.484	74.8017	0.630677	0.001384	0.00602393	pssA	NC_999999999.1	5438928	5439779	-	852	protein_coding	CDP-diacylglycerol--serine O-phosphatidyltransferase && PF01066:CDP-alcohol phosphatidyltransferase	CDP-OH_P_transf
CN228_RS02430	14.2131	12.984	9.03079	20.6523	53.021	32.0552	27.037	20.7213	14.22	33.2086	-1.25407	0.00139557	0.00606546	-	NC_999999999.1	500434	501681	+	1248	protein_coding	ABC transporter permease && PF00528:Binding-protein-dependent transport system inner membrane component	BPD_transp_1
CN228_RS20695	107.016	174.902	144.493	96.1124	102.085	52.5706	72.573	56.2435	130.631	70.8681	0.865275	0.00139599	0.00606546	guaD	NC_999999999.1	4268154	4269467	+	1314	protein_coding	guanine deaminase && PF01979:Amidohydrolase family	Amidohydro_1
CN228_RS30085	56.0162	57.2824	59.1106	59.5738	97.337	76.9325	102.456	90.2857	57.9957	91.7528	-0.663706	0.00139698	0.00606546	-	NC_999999999.1	6221786	6222598	+	813	protein_coding	sulfite exporter TauE/SafE family protein && PF01925:Sulfite exporter TauE/SafE	-
CN228_RS10435	66.885	70.2664	60.7526	50.8363	30.0716	34.6196	39.844	38.4824	62.1851	35.7544	0.81523	0.00139848	0.00606695	-	NC_999999999.1	2083072	2084004	+	933	protein_coding	lipid A biosynthesis lauroyl acyltransferase && PF03279:Bacterial lipid A biosynthesis acyltransferase	-
CN228_RS04570	57.6883	70.2664	73.8883	88.1692	35.6111	56.4172	25.614	41.4426	72.503	39.7712	0.869054	0.00142755	0.00618799	-	NC_999999999.1	910663	911610	+	948	protein_coding	ABC transporter permease && PF00528:Binding-protein-dependent transport system inner membrane component	BPD_transp_1
CN228_RS32205	92.8029	113.801	98.5177	83.4033	58.5605	60.2638	58.343	66.6042	97.1312	60.9429	0.677128	0.00142979	0.00619265	-	NC_999999999.1	6639568	6641220	-	1653	protein_coding	Na/Pi cotransporter family protein && PF01895:PhoU domain|PF02690:Na+/Pi-cotransporter	Na_Pi_cotrans
CN228_RS18050	103.672	107.691	87.024	139.006	83.0925	48.7239	69.727	47.363	109.348	62.2266	0.795721	0.00144251	0.00624261	-	NC_999999999.1	3714918	3715883	-	966	protein_coding	L%2CD-transpeptidase family protein && PF03734:L,D-transpeptidase catalytic domain	-
CN228_RS28050	637.079	733.978	683.056	842.771	238.199	582.123	446.822	469.19	724.221	434.083	0.742381	0.00145021	0.00626745	hflX	NC_999999999.1	5781954	5783255	-	1302	protein_coding	GTPase HflX && PF13167:GTP-binding GTPase N-terminal|PF16360:GTP-binding GTPase Middle Region|PF01926:50S ribosome-binding GTPase	-
CN228_RS32275	9.19668	7.63765	10.6728	11.1204	16.6185	32.0552	25.614	20.7213	9.65688	23.7523	-1.28314	0.00145062	0.00626745	-	NC_999999999.1	6651755	6653008	-	1254	protein_coding	hypothetical protein && PF06527:TniQ	-
CN228_RS06255	77.7538	74.849	84.561	80.226	54.6037	52.5706	44.113	39.9625	79.3475	47.8124	0.714694	0.00147135	0.0063518	rhlB	NC_999999999.1	1251208	1252668	-	1461	protein_coding	ATP-dependent RNA helicase RhlB && PF00271:Helicase conserved C-terminal domain|PF00270:DEAD/DEAH box helicase	DEAD
CN228_RS31975	0	0.763765	0.820981	0.794317	4.74815	6.41104	8.538	5.92037	0.594766	6.40439	-3.39544	0.00147516	0.00636305	-	NC_999999999.1	6600413	6600718	+	306	protein_coding	hypothetical protein && -	-
CN228_RS31855	32.6064	64.92	50.0798	53.2193	14.2444	33.3374	22.768	28.1218	50.2064	24.6179	1.0607	0.00147766	0.00636864	-	NC_999999999.1	6575177	6575947	-	771	protein_coding	1-acyl-sn-glycerol-3-phosphate acyltransferase && PF01553:Acyltransferase	Acyltransferase
CN228_RS23680	180.589	181.776	195.393	220.026	284.889	357.736	241.91	260.496	194.446	286.258	-0.559409	0.00148062	0.0063762	-	NC_999999999.1	4886468	4887019	-	552	protein_coding	hypothetical protein && -	-
CN228_RS14135	1.67212	1.52753	13.9567	4.7659	13.4531	29.4908	28.46	11.8407	5.48056	20.8112	-1.92209	0.0014836	0.00638383	-	NC_999999999.1	2881617	2881859	+	243	protein_coding	hypothetical protein && -	-
CN228_RS13940	5.85244	3.81883	6.56785	3.17727	12.6617	21.7975	12.807	13.3208	4.85409	15.1468	-1.64235	0.00148523	0.00638563	-	NC_999999999.1	2843327	2844004	+	678	protein_coding	(2Fe-2S)-binding protein && PF01799:[2Fe-2S] binding domain|PF00111:2Fe-2S iron-sulfur cluster binding domain	Fer2
CN228_RS15240	7.52456	12.2202	6.56785	10.3261	15.0358	35.9018	18.499	26.6417	9.15969	24.0196	-1.36726	0.00149044	0.00640284	-	NC_999999999.1	3108913	3109842	+	930	protein_coding	magnesium transporter && PF01544:CorA-like Mg2+ transporter protein	-
CN228_RS16895	393.785	294.05	281.596	315.344	678.985	375.687	488.089	460.309	321.194	500.768	-0.644529	0.00149341	0.00641039	-	NC_999999999.1	3464298	3465902	-	1605	protein_coding	matrixin family metalloprotease && PF00413:Matrixin|PF08548:Peptidase M10 serralysin C terminal	-
CN228_RS23080	95.3111	91.6518	77.9932	86.5806	45.8987	56.4172	56.92	60.6838	87.8842	54.9799	0.691594	0.00149814	0.00642548	mazG	NC_999999999.1	4753349	4754182	-	834	protein_coding	nucleoside triphosphate pyrophosphohydrolase && PF03819:MazG nucleotide pyrophosphohydrolase domain	-
CN228_RS18160	262.524	155.044	193.752	223.997	370.355	269.264	287.446	374.464	208.829	325.382	-0.642149	0.00150525	0.00645071	-	NC_999999999.1	3735052	3735330	-	279	protein_coding	hypothetical protein && -	-
CN228_RS00775	54.344	40.4795	31.1973	54.8079	68.8481	85.908	86.803	72.5246	45.2072	78.5209	-0.791791	0.00151204	0.00647456	-	NC_999999999.1	172733	173050	-	318	protein_coding	DUF2388 domain-containing protein && PF09498:Protein of unknown function (DUF2388)	-
CN228_RS14335	66.0489	74.0852	51.7218	76.2545	86.258	111.552	119.532	119.888	67.0276	109.307	-0.693977	0.00151577	0.00648527	-	NC_999999999.1	2918548	2918910	+	363	protein_coding	helix-turn-helix transcriptional regulator && PF13560:Helix-turn-helix domain	-
CN228_RS14770	2.50819	1.52753	4.92589	0	37.1938	8.97546	8.538	1.48009	2.2404	14.0468	-2.70428	0.00152812	0.00653284	-	NC_999999999.1	3006891	3007778	-	888	protein_coding	ABC transporter permease subunit && PF00528:Binding-protein-dependent transport system inner membrane component	BPD_transp_1
CN228_RS21150	44.3113	51.1723	47.6169	42.0988	18.9926	23.0798	32.729	25.1616	46.2998	24.9907	0.917593	0.00154343	0.00659297	lpxH	NC_999999999.1	4366871	4367617	+	747	protein_coding	UDP-2%2C3-diacylglucosamine diphosphatase && PF00149:Calcineurin-like phosphoesterase	Metallophos
CN228_RS14155	254.999	242.877	268.461	233.529	145.61	142.325	184.99	208.693	249.967	170.405	0.561214	0.00157152	0.00670752	-	NC_999999999.1	2883923	2885206	-	1284	protein_coding	FAD-binding oxidoreductase && PF01266:FAD dependent oxidoreductase	DAO
CN228_RS17605	2.50819	4.58259	2.46294	3.97159	27.6975	15.3865	4.269	7.40047	3.38133	13.6884	-2.06471	0.00158881	0.00677585	tssG	NC_999999999.1	3628865	3629884	+	1020	protein_coding	type VI secretion system baseplate subunit TssG && PF06996:Type VI secretion, TssG	-
CN228_RS29570	38.4589	70.2664	69.7834	71.4886	98.1283	88.4724	106.725	140.609	62.4993	108.484	-0.788118	0.00159805	0.00680977	-	NC_999999999.1	6117294	6118532	+	1239	protein_coding	alpha/beta fold hydrolase && PF03583:Secretory lipase	-
CN228_RS26000	42.6392	39.7158	28.7343	36.5386	60.1432	57.6994	62.612	74.0047	36.907	63.6148	-0.779452	0.0016025	0.00682125	-	NC_999999999.1	5357165	5359045	-	1881	protein_coding	methyl-accepting chemotaxis protein && PF00015:Methyl-accepting chemotaxis protein (MCP) signalling domain|PF00672:HAMP domain|PF02743:Cache domain	Cache_1
CN228_RS18585	95.3111	50.4085	62.3946	67.517	191.509	88.4724	108.148	113.967	68.9078	125.524	-0.878554	0.00160333	0.00682125	prpC	NC_999999999.1	3838826	3839953	-	1128	protein_coding	2-methylcitrate synthase && PF00285:Citrate synthase, C-terminal domain	Citrate_synt
CN228_RS31585	10.0327	14.5115	18.8826	19.8579	4.74815	1.28221	7.115	5.92037	15.8212	4.76643	1.75144	0.00161224	0.00685363	-	NC_999999999.1	6522794	6523714	-	921	protein_coding	ABC transporter permease subunit && PF00528:Binding-protein-dependent transport system inner membrane component	BPD_transp_1
CN228_RS04785	101.164	54.9911	69.7834	89.7579	40.3592	37.1841	46.959	53.2834	78.924	44.4464	0.837084	0.00162046	0.00688306	-	NC_999999999.1	957142	958392	-	1251	protein_coding	type II and III secretion system protein family protein && PF00263:Bacterial type II and III secretion system protein|PF13629:Pilus formation protein N terminal region	-
CN228_RS27340	126.245	107.691	108.369	123.119	84.6753	66.6749	64.035	82.8852	116.356	74.5676	0.63348	0.00164079	0.00696382	thiO	NC_999999999.1	5630366	5631469	-	1104	protein_coding	glycine oxidase ThiO && PF01266:FAD dependent oxidoreductase	DAO
CN228_RS25105	264.196	415.488	374.367	386.833	137.696	256.442	277.485	204.253	360.221	218.969	0.725143	0.0016519	0.00700242	mraZ	NC_999999999.1	5182478	5182933	-	456	protein_coding	division/cell wall cluster transcriptional repressor MraZ && PF02381:MraZ protein, putative antitoxin-like	-
CN228_RS28215	46.8195	74.849	73.0673	63.5454	27.6975	42.3129	36.998	38.4824	64.5703	36.3727	0.847658	0.00165254	0.00700242	cytX	NC_999999999.1	5816105	5817394	-	1290	protein_coding	putative hydroxymethylpyrimidine transporter CytX && PF02133:Permease for cytosine/purines, uracil, thiamine, allantoin	-
CN228_RS20080	0	2.2913	1.64196	3.97159	11.079	8.97546	12.807	5.92037	1.97621	9.69546	-2.29115	0.00166652	0.007056	phnE	NC_999999999.1	4139524	4140312	-	789	protein_coding	phosphonate ABC transporter%2C permease protein PhnE && PF00528:Binding-protein-dependent transport system inner membrane component	BPD_transp_1
CN228_RS20215	187.278	171.847	165.017	160.452	218.415	200.025	300.253	347.822	171.149	266.629	-0.633878	0.00168424	0.00712532	-	NC_999999999.1	4165655	4165990	-	336	protein_coding	hypothetical protein && PF11720:Peptidase inhibitor I78 family	-
CN228_RS25350	558.49	694.262	665.816	694.233	457.405	507.755	486.666	481.03	653.2	483.214	0.436164	0.0016918	0.00715158	pmbA	NC_999999999.1	5220815	5222161	-	1347	protein_coding	metalloprotease PmbA && PF01523:Putative modulator of DNA gyrase	-
CN228_RS02960	2121.09	3084.08	2471.97	2677.64	1023.23	1624.56	1901.13	2007.01	2588.7	1638.98	0.660774	0.00170219	0.00718973	bfr	NC_999999999.1	582519	582983	+	465	protein_coding	bacterioferritin && PF00210:Ferritin-like domain	Ferritin
CN228_RS17915	20.9016	22.913	13.9567	15.092	39.5679	30.773	32.729	42.9227	18.2158	36.4981	-1.00404	0.00170856	0.00721089	-	NC_999999999.1	3693417	3694430	+	1014	protein_coding	AraC family transcriptional regulator && PF12833:Helix-turn-helix domain|PF14525:AraC-binding-like domain	-
CN228_RS02980	22.5737	51.936	26.2714	38.1272	37.9852	107.706	66.881	84.3653	34.7271	74.2343	-1.0811	0.00171134	0.00721688	-	NC_999999999.1	588238	588537	-	300	protein_coding	hypothetical protein && -	-
CN228_RS23315	289.278	224.547	220.844	272.451	142.444	166.687	167.914	204.253	251.78	170.325	0.571232	0.00172071	0.00725057	-	NC_999999999.1	4807549	4809327	+	1779	protein_coding	copper resistance system multicopper oxidase && PF07732:Multicopper oxidase|PF07731:Multicopper oxidase|PF00394:Multicopper oxidase	-
CN228_RS00800	13.377	10.6927	20.5245	10.3261	29.2802	21.7975	31.306	39.9625	13.7301	30.5866	-1.15105	0.0017281	0.00727593	-	NC_999999999.1	177358	178479	-	1122	protein_coding	Re/Si-specific NAD(P)(+) transhydrogenase subunit alpha && PF05222:Alanine dehydrogenase/PNT, N-terminal domain|PF01262:Alanine dehydrogenase/PNT, C-terminal domain	-
CN228_RS22595	270.884	344.458	282.417	339.968	262.731	211.564	167.914	148.009	309.432	197.555	0.637342	0.00173142	0.0072841	-	NC_999999999.1	4662353	4664704	+	2352	protein_coding	response regulator && PF00512:His Kinase A (phospho-acceptor) domain|PF00072:Response regulator receiver domain|PF02518:Histidine kinase-, DNA gyrase B-, and HSP90-like ATPase	Response_reg
CN228_RS04330	948.095	577.406	470.422	638.631	2483.28	888.571	910.72	933.939	658.639	1304.13	-0.987184	0.00173989	0.0073139	-	NC_999999999.1	857017	857505	-	489	protein_coding	DUF3015 domain-containing protein && PF11220:Protein of unknown function (DUF3015)	-
CN228_RS32195	113.704	129.076	107.549	115.176	73.5963	94.8834	66.881	60.6838	116.376	74.0111	0.649096	0.00174295	0.00732096	-	NC_999999999.1	6636844	6638034	-	1191	protein_coding	DUF2914 domain-containing protein && PF11141:Protein of unknown function (DUF2914)	-
CN228_RS21690	200.655	145.115	154.344	169.19	287.263	203.871	277.485	229.414	167.326	249.508	-0.580495	0.00175048	0.00734674	-	NC_999999999.1	4487401	4487697	-	297	protein_coding	flagellar protein FliT && -	-
CN228_RS12540	1.67212	5.34636	1.64196	1.58863	27.6975	7.69325	5.692	7.40047	2.56227	12.1208	-2.28601	0.00175767	0.00737104	glcF	NC_999999999.1	2523135	2524367	-	1233	protein_coding	glycolate oxidase subunit GlcF && PF02754:Cysteine-rich domain|PF12838:4Fe-4S dicluster domain	-
CN228_RS32210	56.8522	67.2113	67.3204	80.226	27.6975	38.4663	52.651	37.0023	67.9025	38.9543	0.82674	0.00176755	0.00740663	-	NC_999999999.1	6641771	6642694	+	924	protein_coding	CAAX amino protease && -	-
CN228_RS18350	135.442	158.863	151.061	120.736	164.602	215.411	243.333	233.855	141.525	214.3	-0.590576	0.00176982	0.00740871	-	NC_999999999.1	3785493	3786302	-	810	protein_coding	alpha/beta hydrolase && PF12697:Alpha/beta hydrolase family	-
CN228_RS30235	92.8029	111.51	90.3079	135.034	45.1074	76.9325	69.727	66.6042	107.414	64.5928	0.751178	0.00177086	0.00740871	-	NC_999999999.1	6248490	6248858	-	369	protein_coding	DUF4870 domain-containing protein && PF09685:Domain of unknown function (DUF4870)	-
CN228_RS24520	105.344	138.241	113.295	131.062	69.6395	88.4724	76.842	82.8852	121.986	79.4598	0.627032	0.00177351	0.00741393	-	NC_999999999.1	5062216	5063772	+	1557	protein_coding	J domain-containing protein && -	-
CN228_RS15595	85.2783	103.108	63.2155	83.4033	121.078	128.221	143.723	130.248	83.7514	130.817	-0.638399	0.00178485	0.00745544	-	NC_999999999.1	3199987	3201087	-	1101	protein_coding	ABC transporter substrate-binding protein && PF13407:Periplasmic binding protein domain	-
CN228_RS05285	494.113	381.119	447.435	331.23	260.357	288.497	290.292	306.379	413.474	286.381	0.53214	0.00178715	0.00745914	-	NC_999999999.1	1058121	1059239	+	1119	protein_coding	glutamate 5-kinase && PF00696:Amino acid kinase family|PF01472:PUA domain	AA_kinase
CN228_RS27475	23.4097	42.7708	41.0491	32.567	11.8704	24.362	11.384	16.281	34.9492	15.9743	1.14793	0.00179015	0.00746579	-	NC_999999999.1	5659286	5660023	+	738	protein_coding	cobalt-precorrin-6A reductase && PF02571:Precorrin-6x reductase CbiJ/CobK	-
CN228_RS22015	37.6228	37.4245	40.2281	50.8363	24.5321	14.1043	28.46	14.8009	41.5279	20.4743	1.00401	0.00179607	0.00748459	-	NC_999999999.1	4560634	4561254	-	621	protein_coding	hypothetical protein && -	-
CN228_RS32010	91.1308	92.4156	106.728	77.0488	148.775	120.528	180.721	122.848	91.8307	143.218	-0.642261	0.00180615	0.00752064	trpB	NC_999999999.1	6605180	6606409	-	1230	protein_coding	tryptophan synthase subunit beta && PF00291:Pyridoxal-phosphate dependent enzyme	PALP
CN228_RS27955	127.918	103.108	114.937	111.204	290.428	162.841	170.76	136.169	114.292	190.049	-0.745727	0.00180942	0.00752831	-	NC_999999999.1	5757585	5760863	-	3279	protein_coding	transglutaminase family protein && PF01841:Transglutaminase-like superfamily|PF09899:Putative amidoligase enzyme (DUF2126)	Transglut_core
CN228_RS07695	137.114	117.62	213.455	181.899	230.285	373.123	207.758	278.258	162.522	272.356	-0.744077	0.00181424	0.00754244	-	NC_999999999.1	1565537	1566190	-	654	protein_coding	TetR/AcrR family transcriptional regulator && PF14246:AefR-like transcriptional repressor, C-terminal region|PF00440:Bacterial regulatory proteins, tetR family	TetR_N
CN228_RS30060	152.999	151.225	150.24	150.126	108.416	94.8834	116.686	91.7658	151.148	102.938	0.550846	0.00182146	0.00755771	rep	NC_999999999.1	6215349	6217358	+	2010	protein_coding	DNA helicase Rep && PF13361:UvrD-like helicase C-terminal domain|PF00580:UvrD/REP helicase N-terminal domain	UvrD-helicase
CN228_RS32140	198.983	271.9	244.652	215.26	127.409	135.914	175.029	182.051	232.699	155.101	0.594806	0.00182202	0.00755771	-	NC_999999999.1	6626314	6626787	-	474	protein_coding	Rsd/AlgQ family anti-sigma factor && PF04353:Regulator of RNA polymerase sigma(70) subunit, Rsd/AlgQ	Rsd_AlgQ
CN228_RS16290	49.3277	38.952	18.8826	46.0704	68.8481	71.8037	85.38	60.6838	38.3082	71.6789	-0.902517	0.0018222	0.00755771	-	NC_999999999.1	3341652	3342461	-	810	protein_coding	IclR family transcriptional regulator && PF09339:IclR helix-turn-helix domain|PF01614:Bacterial transcriptional regulator	IclR
CN228_RS17305	14.2131	13.7478	8.20981	13.5034	40.3592	33.3374	19.922	19.2412	12.4185	28.215	-1.21329	0.0018255	0.00756544	-	NC_999999999.1	3566706	3568046	-	1341	protein_coding	FMN-binding glutamate synthase family protein && PF01645:Conserved region in glutamate synthase	-
CN228_RS17580	6.6885	6.87389	3.28392	9.53181	37.1938	12.8221	21.345	8.88056	6.59453	20.0604	-1.64261	0.00184486	0.00763967	tssB	NC_999999999.1	3624009	3624560	+	552	protein_coding	type VI secretion system contractile sheath small subunit && PF05591:Type VI secretion system, VipA, VC_A0107 or Hcp2	-
CN228_RS13570	1.67212	0.763765	2.46294	2.38295	14.2444	6.41104	7.115	7.40047	1.82045	8.79274	-2.32009	0.00184715	0.00764317	-	NC_999999999.1	2761484	2763253	-	1770	protein_coding	ABC transporter ATP-binding protein && PF00664:ABC transporter transmembrane region|PF00005:ABC transporter	ABC_tran
CN228_RS09635	203.163	194.76	201.14	160.452	364.024	220.54	244.756	333.021	189.879	290.585	-0.61806	0.00185199	0.0076572	purC	NC_999999999.1	1930906	1931616	+	711	protein_coding	phosphoribosylaminoimidazolesuccinocarboxamide synthase && PF01259:SAICAR synthetase	-
CN228_RS19520	10.0327	13.7478	9.85177	7.94317	26.1148	16.6687	19.922	37.0023	10.3939	24.927	-1.25574	0.00185397	0.00765941	-	NC_999999999.1	4026208	4026747	-	540	protein_coding	RNA polymerase sigma factor && PF08281:Sigma-70, region 4|PF04542:Sigma-70 region 2	Sigma70_r4_2
CN228_RS26735	1587.68	1251.81	1402.24	1633.91	2029.04	1713.03	2073.31	2365.19	1468.91	2045.14	-0.477244	0.00186985	0.00771899	-	NC_999999999.1	5507471	5507866	-	396	protein_coding	pilin && PF07963:Prokaryotic N-terminal methylation motif	-
CN228_RS23845	0.836062	0	2.46294	0	3.16543	5.12883	14.23	7.40047	0.824751	7.48118	-3.17183	0.00188761	0.0077862	-	NC_999999999.1	4918503	4918721	+	219	protein_coding	bacterioferritin-associated ferredoxin && -	-
CN228_RS03130	37.6228	38.1883	54.1847	36.5386	18.2012	16.6687	22.768	28.1218	41.6336	21.4399	0.979071	0.00189977	0.00783027	nrdR	NC_999999999.1	615664	616128	+	465	protein_coding	transcriptional regulator NrdR && PF03477:ATP cone domain	-
CN228_RS21365	11.7049	10.6927	7.38883	13.5034	30.0716	29.4908	14.23	26.6417	10.8225	25.1085	-1.22904	0.00191713	0.00789565	-	NC_999999999.1	4419529	4420884	-	1356	protein_coding	DUF1329 domain-containing protein && PF07044:Protein of unknown function (DUF1329)	-
CN228_RS06695	810.144	805.772	820.981	610.83	1857.32	916.779	1114.21	1010.9	761.932	1224.8	-0.686733	0.00191919	0.00789798	cyoB	NC_999999999.1	1357278	1359290	+	2013	protein_coding	cytochrome o ubiquinol oxidase subunit I && PF00115:Cytochrome C and Quinol oxidase polypeptide I	-
CN228_RS28045	443.113	430.763	342.349	424.165	322.874	296.19	244.756	294.539	410.098	289.59	0.498352	0.00192345	0.00790933	hflK	NC_999999999.1	5780670	5781857	-	1188	protein_coding	FtsH protease activity modulator HflK && PF01145:SPFH domain / Band 7 family|PF12221:Bacterial membrane protein N terminal	-
CN228_RS28255	198.147	179.485	183.079	181.899	165.394	110.27	99.61	84.3653	185.652	114.91	0.672871	0.0019253	0.00791081	hldE	NC_999999999.1	5826230	5827654	-	1425	protein_coding	bifunctional D-glycero-beta-D-manno-heptose-7-phosphate kinase/D-glycero-beta-D-manno-heptose 1-phosphate adenylyltransferase HldE && PF01467:Cytidylyltransferase-like|PF00294:pfkB family carbohydrate kinase	PfkB
CN228_RS31945	77.7538	99.2895	112.474	74.6658	60.1432	57.6994	58.343	38.4824	91.0459	53.667	0.751612	0.00192699	0.00791157	aroE	NC_999999999.1	6593398	6594222	+	825	protein_coding	shikimate dehydrogenase && PF01488:Shikimate / quinate 5-dehydrogenase|PF08501:Shikimate dehydrogenase substrate binding domain	-
CN228_RS31865	520.867	564.422	623.125	436.08	414.671	343.632	405.555	341.902	536.123	376.44	0.507993	0.00193021	0.00791864	-	NC_999999999.1	6576570	6578624	-	2055	protein_coding	glycine--tRNA ligase subunit beta && PF05746:DALR anticodon binding domain|PF02092:Glycyl-tRNA synthetase beta subunit	-
CN228_RS05735	194.803	140.533	163.375	164.424	125.826	79.4969	113.84	108.047	165.784	106.802	0.626999	0.00193264	0.00792249	-	NC_999999999.1	1142784	1144466	+	1683	protein_coding	fatty acid--CoA ligase && PF00501:AMP-binding enzyme|PF13193:AMP-binding enzyme C-terminal domain	AMP-binding
CN228_RS31905	54.344	67.2113	66.4995	65.9283	46.6901	19.2331	32.729	38.4824	63.4958	34.2837	0.867562	0.00195717	0.00801679	rsmB	NC_999999999.1	6585489	6586835	-	1347	protein_coding	16S rRNA (cytosine(967)-C(5))-methyltransferase RsmB && PF01189:16S rRNA methyltransferase RsmB/F|PF01029:NusB family	-
CN228_RS25490	1369.47	1226.61	1413.73	1112.84	1790.05	1593.79	1724.68	1697.67	1280.66	1701.54	-0.410378	0.00198548	0.00812301	infB	NC_999999999.1	5253620	5256145	-	2526	protein_coding	translation initiation factor IF-2 && PF08364:Bacterial translation initiation factor IF-2 associated region|PF00009:Elongation factor Tu GTP binding domain|PF04760:Translation initiation factor IF-2, N-terminal region|PF11987:Translation-initiation factor 2	GTP_EFTU
CN228_RS16825	102	148.17	107.549	93.7294	53.8123	62.8282	61.189	93.2459	112.862	67.7689	0.75133	0.00198617	0.00812301	-	NC_999999999.1	3449794	3451473	+	1680	protein_coding	MCE family protein && PF02470:MlaD protein	-
CN228_RS21585	193.13	259.68	202.782	279.6	137.696	165.405	143.723	177.611	233.798	156.109	0.588224	0.00200486	0.00819309	-	NC_999999999.1	4463394	4463915	-	522	protein_coding	hypothetical protein && -	-
CN228_RS16695	45.1474	64.1563	44.333	61.1624	81.5098	75.6503	82.534	130.248	53.6998	92.4856	-0.774184	0.00201215	0.00821654	cobM	NC_999999999.1	3423497	3424246	+	750	protein_coding	precorrin-4 C(11)-methyltransferase && PF00590:Tetrapyrrole (Corrin/Porphyrin) Methylases	-
CN228_RS27005	60.1965	38.952	47.6169	36.5386	22.158	30.773	21.345	20.7213	45.826	23.7493	0.946749	0.00202215	0.00825098	-	NC_999999999.1	5561176	5562438	-	1263	protein_coding	MFS transporter && PF07690:Major Facilitator Superfamily	MFS_1
CN228_RS08135	5.01637	3.05506	0	3.97159	11.079	14.1043	8.538	13.3208	3.01076	11.7605	-1.96386	0.00202699	0.00826436	-	NC_999999999.1	1659428	1659775	+	348	protein_coding	ribbon-helix-helix domain-containing protein && PF13467:Ribbon-helix-helix domain	-
Novel00271	992.406	1262.5	889.122	827.679	2313.14	1274.52	1188.21	1602.94	992.928	1594.7	-0.684665	0.00205799	0.00838428	-	NC_999999999.1	5272763	5273954	+	1192	-	PF10712:NAD-specific glutamate dehydrogenase|PF00012:Hsp70 protein	-
CN228_RS14055	44.3113	31.3144	71.4254	50.8363	16.6185	19.2331	35.575	25.1616	49.4718	24.1471	1.06164	0.00207957	0.0084657	-	NC_999999999.1	2866688	2867278	-	591	protein_coding	amino acid synthesis family protein && PF06684:Amino acid synthesis	-
CN228_RS22330	20.0655	32.8419	27.9134	33.3613	7.91358	16.6687	17.076	8.88056	28.5455	12.6347	1.21169	0.00208378	0.00847026	-	NC_999999999.1	4619674	4620372	-	699	protein_coding	ABC transporter permease && PF00528:Binding-protein-dependent transport system inner membrane component	BPD_transp_1
CN228_RS32595	9.19668	16.0391	8.20981	8.73749	9.49629	47.4417	68.304	11.8407	10.5458	34.2707	-1.68198	0.00208453	0.00847026	-	NC_999999999.1	6709234	6709779	+	546	protein_coding	hypothetical protein && -	-
CN228_RS03285	65.2129	45.0621	49.2589	50.8363	132.157	80.7791	73.996	74.0047	52.5925	90.2341	-0.798741	0.00208551	0.00847026	-	NC_999999999.1	644017	645411	-	1395	protein_coding	ethanolamine ammonia-lyase subunit EutB && PF06751:Ethanolamine ammonia lyase large subunit (EutB)	-
CN228_RS27965	244.966	210.035	206.066	198.579	385.391	253.877	310.214	297.499	214.912	311.745	-0.541953	0.00209208	0.00849045	-	NC_999999999.1	5761363	5763672	-	2310	protein_coding	YgiQ family radical SAM protein && PF11842:Domain of unknown function (DUF3362)|PF04055:Radical SAM superfamily|PF08497:Radical SAM N-terminal	Radical_SAM
CN228_RS12295	19.2294	29.0231	19.7035	34.95	92.5888	64.1104	24.191	44.4028	25.7265	56.3233	-1.15021	0.00211293	0.00856847	-	NC_999999999.1	2451495	2459423	+	7929	protein_coding	non-ribosomal peptide synthetase && PF00550:Phosphopantetheine attachment site|PF13193:AMP-binding enzyme C-terminal domain|PF00668:Condensation domain|PF00501:AMP-binding enzyme	AMP-binding
CN228_RS21855	889.57	856.944	736.42	795.112	970.204	989.865	1337.62	1348.36	819.512	1161.51	-0.501526	0.00211788	0.00858195	-	NC_999999999.1	4524630	4525556	-	927	protein_coding	chemotaxis protein CheV && PF01584:CheW-like domain|PF00072:Response regulator receiver domain	Response_reg
CN228_RS24495	258.343	223.019	256.146	218.437	172.516	161.558	165.068	182.051	238.986	170.298	0.488504	0.00212304	0.00859628	bglX	NC_999999999.1	5052285	5054582	+	2298	protein_coding	beta-glucosidase BglX && PF01915:Glycosyl hydrolase family 3 C-terminal domain|PF14310:Fibronectin type III-like domain|PF00933:Glycosyl hydrolase family 3 N terminal domain	Glyco_hydro_3
CN228_RS20795	329.409	387.229	404.744	432.109	533.375	555.196	479.551	555.035	388.372	530.789	-0.450696	0.00212643	0.00860343	-	NC_999999999.1	4284366	4285220	-	855	protein_coding	LysR family transcriptional regulator && PF00126:Bacterial regulatory helix-turn-helix protein, lysR family|PF03466:LysR substrate binding domain	LysR_substrate
CN228_RS05020	121.229	129.84	132.999	113.587	45.1074	57.6994	99.61	93.2459	124.414	73.9157	0.774069	0.00214315	0.00866444	-	NC_999999999.1	1008416	1009186	+	771	protein_coding	YdcF family protein && PF02698:DUF218 domain	-
CN228_RS32460	0.836062	0	0.820981	0	0	12.8221	14.23	2.96019	0.414261	7.50307	-4.18745	0.00216154	0.00873211	-	NC_999999999.1	6687496	6687858	+	363	protein_coding	IncN plasmid killer protein && PF07424:TrbM	-
CN228_RS10960	145.475	339.875	225.77	244.65	113.164	156.429	130.916	165.77	238.942	141.57	0.761167	0.00216356	0.00873358	-	NC_999999999.1	2192551	2193591	-	1041	protein_coding	AraC family transcriptional regulator && PF12625:Arabinose-binding domain of AraC transcription regulator, N-term|PF12833:Helix-turn-helix domain	-
CN228_RS22950	56.8522	78.6678	61.5736	50.042	35.6111	38.4663	38.421	28.1218	61.7839	35.155	0.810697	0.00216682	0.00873745	-	NC_999999999.1	4731935	4733134	-	1200	protein_coding	MFS transporter && PF07690:Major Facilitator Superfamily	MFS_1
CN228_RS16635	5.01637	6.11012	8.20981	3.97159	18.2012	12.8221	18.499	14.8009	5.82697	16.0808	-1.47338	0.00216783	0.00873745	-	NC_999999999.1	3410633	3411643	+	1011	protein_coding	AraC family transcriptional regulator && PF14525:AraC-binding-like domain|PF12833:Helix-turn-helix domain	-
CN228_RS18125	50.1637	41.2433	39.4071	34.95	80.7185	84.6258	55.497	59.2037	41.441	70.0112	-0.769444	0.00216954	0.00873768	-	NC_999999999.1	3728715	3729512	-	798	protein_coding	thioesterase family protein && PF13622:Thioesterase-like superfamily	-
CN228_RS25035	974.013	709.538	748.735	623.539	1782.93	882.16	1172.55	1061.23	763.956	1224.72	-0.682605	0.00218503	0.00879335	ftsZ	NC_999999999.1	5166158	5167345	-	1188	protein_coding	cell division protein FtsZ && PF00091:Tubulin/FtsZ family, GTPase domain|PF12327:FtsZ family, C-terminal domain	Tubulin
CN228_RS19285	86.9505	114.565	108.369	100.084	174.89	129.503	139.454	171.691	102.492	153.884	-0.589629	0.00218693	0.00879433	ftrA	NC_999999999.1	3973687	3974640	+	954	protein_coding	transcriptional regulator FtrA && PF01965:DJ-1/PfpI family|PF12833:Helix-turn-helix domain	DJ-1_PfpI
CN228_RS31285	119.557	77.904	88.666	89.7579	55.395	37.1841	81.111	34.0421	93.9712	51.9331	0.8526	0.00219242	0.00880969	-	NC_999999999.1	6460989	6461618	-	630	protein_coding	glutathione S-transferase family protein && PF13417:Glutathione S-transferase, N-terminal domain	-
CN228_RS07925	34.2786	48.881	56.6477	54.8079	25.3234	10.2577	27.037	34.0421	48.6538	24.1651	1.01775	0.00220674	0.00886049	ispF	NC_999999999.1	1619746	1620219	+	474	protein_coding	2-C-methyl-D-erythritol 2%2C4-cyclodiphosphate synthase && PF02542:YgbB family	-
CN228_RS20340	221.556	333.765	176.511	223.997	89.4234	191.049	156.53	116.927	238.958	138.482	0.794181	0.00221634	0.00889227	-	NC_999999999.1	4185703	4185927	+	225	protein_coding	YgdI/YgdR family lipoprotein && -	-
CN228_RS01095	127.918	100.817	117.4	115.176	64.1	76.9325	86.803	75.4848	115.328	75.8301	0.615547	0.00222962	0.0089388	rfbC	NC_999999999.1	240423	240968	-	546	protein_coding	dTDP-4-dehydrorhamnose 3%2C5-epimerase && PF00908:dTDP-4-dehydrorhamnose 3,5-epimerase	-
CN228_RS13445	53.508	90.1243	123.968	87.3749	68.8481	42.3129	36.998	34.0421	88.7438	45.5503	0.935541	0.00224906	0.00900989	-	NC_999999999.1	2719281	2720420	+	1140	protein_coding	glycerate kinase && PF02595:Glycerate kinase family	-
CN228_RS17425	26.754	16.0391	18.8826	14.2977	40.3592	46.1595	42.69	23.6815	18.9933	38.2226	-1.02035	0.0022568	0.00903402	-	NC_999999999.1	3593508	3594599	-	1092	protein_coding	SMP-30/gluconolactonase/LRE family protein && PF08450:SMP-30/Gluconolaconase/LRE-like region	-
CN228_RS17155	40.131	44.2984	50.0798	50.8363	36.4024	17.9509	11.384	22.2014	46.3364	21.9847	1.02285	0.0022683	0.00907321	-	NC_999999999.1	3539711	3540445	-	735	protein_coding	FadR family transcriptional regulator && PF07729:FCD domain|PF00392:Bacterial regulatory proteins, gntR family	FCD
CN228_RS22495	3.34425	6.11012	13.9567	11.9148	41.942	28.2086	12.807	16.281	8.83145	24.8096	-1.52202	0.00227161	0.00907956	-	NC_999999999.1	4646992	4647804	-	813	protein_coding	ABC transporter ATP-binding protein && PF00005:ABC transporter	ABC_tran
CN228_RS18375	81.098	104.636	99.3387	115.176	115.538	157.712	187.836	167.251	100.062	157.084	-0.640124	0.00228591	0.00912981	-	NC_999999999.1	3789110	3791035	+	1926	protein_coding	response regulator && PF00512:His Kinase A (phospho-acceptor) domain|PF09984:Uncharacterised signal transduction histidine kinase domain (DUF2222)|PF02518:Histidine kinase-, DNA gyrase B-, and HSP90-like ATPase|PF00672:HAMP domain|PF00072:Response regulator receiver domain	Response_reg
CN228_RS31910	57.6883	49.6447	46.7959	46.8647	31.6543	16.6687	32.729	28.1218	50.2484	27.2934	0.871371	0.00229675	0.0091662	fmt	NC_999999999.1	6586832	6587776	-	945	protein_coding	methionyl-tRNA formyltransferase && PF02911:Formyl transferase, C-terminal domain|PF00551:Formyl transferase	-
CN228_RS05455	238.278	272.664	302.121	299.458	130.574	187.202	221.988	202.773	278.13	185.634	0.593571	0.00230731	0.00920138	-	NC_999999999.1	1098372	1099649	+	1278	protein_coding	glutamyl-tRNA reductase && PF00745:Glutamyl-tRNAGlu reductase, dimerisation domain|PF01488:Shikimate / quinate 5-dehydrogenase|PF05201:Glutamyl-tRNAGlu reductase, N-terminal domain	-
CN228_RS02010	747.44	669.058	747.093	590.972	471.649	448.773	532.202	557.995	688.641	502.655	0.455986	0.00231225	0.00921413	typA	NC_999999999.1	400905	402725	+	1821	protein_coding	translational GTPase TypA && PF00009:Elongation factor Tu GTP binding domain|PF03144:Elongation factor Tu domain 2|PF00679:Elongation factor G C-terminus	GTP_EFTU
CN228_RS32695	15.8852	8.40142	10.6728	8.73749	16.6185	44.8773	38.421	13.3208	10.9242	28.3094	-1.36558	0.00234928	0.00934952	-	NC_999999999.1	6723828	6724055	+	228	protein_coding	hypothetical protein && -	-
CN228_RS10900	165.54	169.556	110.011	140.594	249.278	217.975	207.758	196.852	146.425	217.966	-0.578202	0.00234977	0.00934952	-	NC_999999999.1	2183700	2184365	+	666	protein_coding	cell division protein && PF05036:Sporulation related domain	-
CN228_RS22685	8.36062	6.11012	12.3147	7.94317	17.4099	19.2331	21.345	26.6417	8.68216	21.1574	-1.27251	0.00236621	0.00940788	-	NC_999999999.1	4680101	4681360	-	1260	protein_coding	IS256 family transposase && PF00872:Transposase, Mutator family	-
CN228_RS32395	169.721	142.06	188.826	151.715	175.681	342.35	284.6	232.375	163.08	258.751	-0.661618	0.00237463	0.00943425	-	NC_999999999.1	6675941	6676903	-	963	protein_coding	tyrosine-type recombinase/integrase && PF00589:Phage integrase family|PF02899:Phage integrase, N-terminal SAM-like domain	Phage_integrase
CN228_RS27705	76.9177	69.5026	110.011	80.226	42.7333	57.6994	41.267	59.2037	84.1645	50.2259	0.753915	0.00238593	0.00947202	-	NC_999999999.1	5701775	5702407	+	633	protein_coding	TetR family transcriptional regulator && PF00440:Bacterial regulatory proteins, tetR family	TetR_N
CN228_RS10840	111.196	135.95	166.659	116.765	166.185	198.742	243.333	201.293	132.643	202.388	-0.603927	0.00241231	0.00956954	-	NC_999999999.1	2171305	2171661	+	357	protein_coding	type IV pilus biogenesis protein PilZ && PF07238:PilZ domain	-
CN228_RS28315	56.0162	88.5967	76.3512	45.2761	45.1074	32.0552	27.037	2.96019	66.5601	26.7899	1.27673	0.00241745	0.00958276	-	NC_999999999.1	5845142	5846587	-	1446	protein_coding	serine/threonine protein kinase && PF06293:Lipopolysaccharide kinase (Kdo/WaaP) family	-
CN228_RS06410	729.882	410.142	533.638	596.532	1023.23	680.853	967.64	797.77	567.549	867.372	-0.613152	0.0024196	0.00958409	-	NC_999999999.1	1287513	1295300	-	7788	protein_coding	DUF4347 domain-containing protein && PF14252:Domain of unknown function (DUF4347)	-
CN228_RS06705	5.85244	10.6927	13.9567	11.1204	15.0358	38.4663	27.037	22.2014	10.4056	25.6851	-1.28293	0.00242497	0.00959817	cyoD	NC_999999999.1	1359926	1360258	+	333	protein_coding	cytochrome o ubiquinol oxidase subunit IV && PF03626:Prokaryotic Cytochrome C oxidase subunit IV	-
CN228_RS18535	1640.35	1820.82	1756.08	2033.45	1617.53	3537.61	3067.99	3213.28	1812.68	2859.1	-0.656726	0.00243231	0.00961999	sigX	NC_999999999.1	3826836	3827426	-	591	protein_coding	RNA polymerase sigma factor SigX && PF04542:Sigma-70 region 2|PF04545:Sigma-70, region 4	Sigma70_r2
CN228_RS22490	7.52456	13.7478	10.6728	11.9148	52.2296	20.5153	18.499	17.7611	10.965	27.2513	-1.35269	0.0024354	0.00962503	-	NC_999999999.1	4646638	4646940	-	303	protein_coding	SelT/SelW/SelH family protein && PF10262:Rdx family	-
CN228_RS21425	22.5737	46.5897	28.7343	31.7727	16.6185	10.2577	21.345	8.88056	32.4176	14.2754	1.17212	0.00246742	0.00973824	-	NC_999999999.1	4431590	4432462	-	873	protein_coding	rhomboid family intramembrane serine protease && PF01694:Rhomboid family|PF16733:Rhomboid N-terminal domain	Rhomboid
CN228_RS31165	35.1146	26.7318	32.8392	42.8931	14.2444	10.2577	17.076	25.1616	34.3947	16.6849	1.06971	0.00246773	0.00973824	-	NC_999999999.1	6433480	6433782	-	303	protein_coding	cell division protein ZapA && PF05164:Cell division protein ZapA	-
CN228_RS13740	27.5901	39.7158	47.6169	42.0988	52.2296	80.7791	78.265	63.644	39.2554	68.7294	-0.796214	0.00247835	0.00977284	-	NC_999999999.1	2799831	2800574	-	744	protein_coding	GntR family transcriptional regulator && PF07702:UTRA domain|PF00392:Bacterial regulatory proteins, gntR family	GntR
CN228_RS30780	86.1144	87.0692	76.3512	73.8715	23.7407	55.135	62.612	41.4426	80.8516	45.7326	0.850335	0.00248614	0.00979623	-	NC_999999999.1	6352922	6353410	-	489	protein_coding	Lrp/AsnC family transcriptional regulator && PF13412:Winged helix-turn-helix DNA-binding|PF01037:Lrp/AsnC ligand binding domain	AsnC_trans_reg
CN228_RS17410	7.52456	19.8579	7.38883	15.8863	37.9852	20.5153	36.998	23.6815	12.6644	29.795	-1.23903	0.00248858	0.00979857	-	NC_999999999.1	3589658	3590356	-	699	protein_coding	substrate-binding domain-containing protein && PF13407:Periplasmic binding protein domain	-
CN228_RS28730	8.36062	8.40142	12.3147	7.94317	33.237	26.9264	19.922	10.3607	9.25498	22.6115	-1.32429	0.00251662	0.00990157	-	NC_999999999.1	5942421	5943878	+	1458	protein_coding	GntP family transporter && PF02447:GntP family permease	-
CN228_RS04240	0.836062	4.58259	1.64196	3.97159	4.74815	11.5399	12.807	17.7611	2.75805	11.714	-2.03168	0.00253031	0.00994802	-	NC_999999999.1	836142	836309	+	168	protein_coding	DUF2474 domain-containing protein && -	-
CN228_RS28335	32.6064	32.8419	51.7218	27.8011	22.158	15.3865	12.807	17.7611	36.2428	17.0282	1.06024	0.00253409	0.00995551	-	NC_999999999.1	5848916	5850037	-	1122	protein_coding	glycosyltransferase family 4 protein && PF00534:Glycosyl transferases group 1	Glycos_transf_1
CN228_RS13460	63.5407	65.6838	87.845	105.644	23.7407	32.0552	62.612	53.2834	80.6784	42.9228	0.939656	0.00255116	0.0100151	-	NC_999999999.1	2723622	2724707	-	1086	protein_coding	AbrB family transcriptional regulator && PF05145:Transition state regulatory protein AbrB	-
CN228_RS09075	66.0489	55.7548	81.2771	73.8715	129.783	128.221	86.803	94.726	69.2381	109.883	-0.677351	0.0025849	0.01014	-	NC_999999999.1	1835464	1835796	-	333	protein_coding	hypothetical protein && -	-
CN228_RS22080	450.638	549.911	382.577	469.442	353.737	355.172	315.906	232.375	463.142	314.297	0.55577	0.00259946	0.0101838	-	NC_999999999.1	4574360	4575736	+	1377	protein_coding	L-serine ammonia-lyase && PF03315:Serine dehydratase beta chain|PF03313:Serine dehydratase alpha chain	-
CN228_RS17110	0	2.2913	3.28392	1.58863	3.95679	7.69325	9.961	16.281	1.79096	9.47302	-2.35359	0.0025999	0.0101838	-	NC_999999999.1	3531917	3532114	-	198	protein_coding	hypothetical protein && -	-
CN228_RS24720	66.885	66.4476	66.4995	82.609	68.8481	173.098	177.875	97.6862	70.6103	129.377	-0.864764	0.00260631	0.0102013	-	NC_999999999.1	5105385	5105828	+	444	protein_coding	hypothetical protein && PF16695:Type VI secretion system (T6SS), amidase immunity protein	-
CN228_RS26340	32.6064	25.2042	34.4812	23.0352	13.4531	5.12883	11.384	20.7213	28.8318	12.6718	1.1939	0.00262364	0.0102609	-	NC_999999999.1	5427220	5427927	+	708	protein_coding	chromosome partitioning protein && -	-
CN228_RS04620	1466.45	1723.05	1671.52	1849.97	1638.9	3260.66	2498.79	2767.77	1677.75	2541.53	-0.598426	0.00262543	0.0102609	-	NC_999999999.1	922443	922913	+	471	protein_coding	hypothetical protein && PF13957:Toxin YafO, type II toxin-antitoxin system	-
CN228_RS20270	15.8852	19.0941	15.5986	15.092	7.91358	8.97546	1.423	1.48009	16.4175	4.94803	1.63216	0.00264733	0.0103389	-	NC_999999999.1	4174318	4175019	+	702	protein_coding	deoxyribonuclease && PF04231:Endonuclease I	-
CN228_RS16145	154.672	115.329	81.2771	72.2829	168.559	152.583	172.183	214.614	105.89	176.985	-0.739484	0.002661	0.0103846	-	NC_999999999.1	3317744	3318349	-	606	protein_coding	START domain-containing protein && PF01852:START domain	START
CN228_RS10015	132.098	112.273	100.981	108.027	97.337	62.8282	51.228	60.6838	113.345	68.0193	0.711521	0.00268808	0.0104825	mnmC	NC_999999999.1	2001531	2003513	-	1983	protein_coding	bifunctional tRNA (5-methylaminomethyl-2-thiouridine)(34)-methyltransferase MnmD/FAD-dependent 5-carboxymethylaminomethyl-2-thiouridine(34) oxidoreductase MnmC && PF05430:S-adenosyl-L-methionine-dependent methyltransferase|PF01266:FAD dependent oxidoreductase	DAO
CN228_RS07670	123.737	109.982	139.567	153.303	236.616	198.742	167.914	176.131	131.647	194.851	-0.573769	0.00269024	0.0104832	-	NC_999999999.1	1561905	1562216	+	312	protein_coding	hypothetical protein && -	-
CN228_RS22625	25.0819	14.5115	10.6728	9.53181	71.2222	29.4908	17.076	31.082	14.9495	37.2177	-1.34811	0.00272267	0.0106018	-	NC_999999999.1	4669619	4670386	+	768	protein_coding	dioxygenase && PF02900:Catalytic LigB subunit of aromatic ring-opening dioxygenase	-
CN228_RS09570	31.7704	55.7548	37.7651	57.1908	54.6037	103.859	78.265	93.2459	45.6203	82.4934	-0.840522	0.00272947	0.0106204	-	NC_999999999.1	1917216	1918241	+	1026	protein_coding	phosphate-binding protein && PF12849:PBP superfamily domain	-
CN228_RS26645	129.59	64.1563	81.2771	96.9067	94.1716	152.583	199.22	230.895	92.9824	169.217	-0.856129	0.00275771	0.0107224	-	NC_999999999.1	5490961	5491410	-	450	protein_coding	tellurite resistance TerB family protein && PF05099:Tellurite resistance protein TerB	-
CN228_RS30575	6.6885	3.05506	6.56785	9.53181	11.079	15.3865	25.614	20.7213	6.4608	18.2002	-1.46875	0.00278074	0.010804	oscA	NC_999999999.1	6310123	6310305	-	183	protein_coding	sulfur starvation response protein OscA && -	-
CN228_RS28675	18.3934	21.3854	18.0616	13.5034	11.079	3.84663	5.692	1.48009	17.8359	5.52443	1.5716	0.00280214	0.0108791	-	NC_999999999.1	5930298	5930621	+	324	protein_coding	DUF3392 domain-containing protein && PF11872:Protein of unknown function (DUF3392)	-
CN228_RS09870	6.6885	3.05506	4.92589	3.97159	7.91358	17.9509	14.23	17.7611	4.66026	14.4639	-1.60961	0.00281287	0.0109128	-	NC_999999999.1	1972429	1972707	+	279	protein_coding	response regulator transcription factor && -	-
CN228_RS25000	83.6062	90.1243	92.7709	81.8147	132.948	117.963	130.916	124.328	87.079	126.539	-0.541384	0.00282093	0.010936	-	NC_999999999.1	5157093	5158043	-	951	protein_coding	Nudix family hydrolase && PF02581:Thiamine monophosphate synthase	-
Novel00320	300.146	442.984	467.138	369.358	178.847	242.337	293.138	309.339	394.906	255.915	0.632832	0.00284215	0.0110102	-	NC_999999999.1	6228441	6228827	+	387	-	PF01266:FAD dependent oxidoreductase	-
CN228_RS10525	53.508	42.0071	55.8267	34.95	37.9852	12.8221	18.499	16.281	46.5729	21.3968	1.06561	0.00284843	0.0110264	-	NC_999999999.1	2106098	2106814	+	717	protein_coding	MotA/TolQ/ExbB proton channel family protein && PF01618:MotA/TolQ/ExbB proton channel family	-
CN228_RS13715	36.7867	37.4245	54.1847	27.0068	19.7839	25.6442	15.653	14.8009	38.8507	18.9705	1.02132	0.00287777	0.0111311	-	NC_999999999.1	2793676	2794824	-	1149	protein_coding	galactose mutarotase && PF01263:Aldose 1-epimerase	Aldose_epim
CN228_RS00105	146.311	167.265	179.795	226.38	209.71	317.988	260.409	301.939	179.938	272.511	-0.593917	0.00288148	0.0111311	-	NC_999999999.1	22516	23295	-	780	protein_coding	NAD-dependent protein deacylase && PF02146:Sir2 family	SIR2
CN228_RS06875	36.7867	33.6057	35.3022	34.95	11.8704	24.362	15.653	20.7213	35.1611	18.1517	0.986976	0.00288178	0.0111311	-	NC_999999999.1	1393412	1393807	-	396	protein_coding	VOC family protein && -	-
CN228_RS30455	5.01637	4.58259	9.03079	12.7091	27.6975	15.3865	14.23	23.6815	7.83471	20.2489	-1.38974	0.00289154	0.0111558	-	NC_999999999.1	6289558	6290391	-	834	protein_coding	transporter substrate-binding domain-containing protein && PF00497:Bacterial extracellular solute-binding proteins, family 3	-
CN228_RS12185	80.262	72.5577	74.7093	81.8147	53.8123	55.135	28.46	47.363	77.3359	46.1926	0.727035	0.00289239	0.0111558	-	NC_999999999.1	2416064	2417650	+	1587	protein_coding	glucan biosynthesis protein D && PF04349:Periplasmic glucan biosynthesis protein, MdoG	-
CN228_RS06345	872.013	770.639	725.747	736.332	611.719	461.595	579.161	621.639	776.183	568.529	0.448578	0.00290071	0.0111797	-	NC_999999999.1	1271335	1274181	-	2847	protein_coding	valine--tRNA ligase && PF08264:Anticodon-binding domain of tRNA|PF10458:Valyl tRNA synthetase tRNA binding arm|PF00133:tRNA synthetases class I (I, L, M and V)	-
CN228_RS22610	393.785	429.236	392.429	419.4	512.008	485.957	600.506	589.077	408.712	546.887	-0.417852	0.00290319	0.0111811	-	NC_999999999.1	4665914	4667125	+	1212	protein_coding	pyridoxal phosphate-dependent aminotransferase && PF00155:Aminotransferase class I and II	Aminotran_1_2
CN228_RS22840	485.752	459.023	597.674	649.752	285.68	447.491	422.631	310.82	548.05	366.655	0.582533	0.00291678	0.0112252	-	NC_999999999.1	4713257	4715713	-	2457	protein_coding	EAL domain-containing protein && PF00989:PAS fold|PF00563:EAL domain|PF00990:Diguanylate cyclase, GGDEF domain	EAL
CN228_RS19470	0.836062	0.763765	0.820981	0	8.70493	7.69325	8.538	0	0.605202	6.23405	-3.39871	0.00294394	0.0113215	-	NC_999999999.1	4012317	4013090	-	774	protein_coding	siderophore biosynthesis protein SbnG && PF03328:HpcH/HpaI aldolase/citrate lyase family	-
CN228_RS21105	50.9998	29.7868	29.5553	38.9215	20.5753	20.5153	19.922	11.8407	37.3159	18.2133	1.01519	0.00294667	0.0113238	-	NC_999999999.1	4356841	4357641	-	801	protein_coding	carbohydrate ABC transporter permease && PF00528:Binding-protein-dependent transport system inner membrane component	BPD_transp_1
CN228_RS16580	21.7376	18.3304	19.7035	23.0352	47.4815	35.9018	39.844	29.6019	20.7017	38.2073	-0.903362	0.002954	0.0113383	-	NC_999999999.1	3399551	3401638	+	2088	protein_coding	FUSC family protein && PF04632:Fusaric acid resistance protein family	-
CN228_RS06195	40.131	36.6607	19.7035	34.1556	66.474	70.5215	91.072	29.6019	32.6627	64.4173	-0.982731	0.00295473	0.0113383	-	NC_999999999.1	1236445	1238055	-	1611	protein_coding	right-handed parallel beta-helix repeat-containing protein && PF13229:Right handed beta helix region	-
CN228_RS20740	44.3113	40.4795	45.9749	58.7795	83.0925	66.6749	76.842	76.9648	47.3863	75.8936	-0.684111	0.00296481	0.0113687	-	NC_999999999.1	4276524	4277309	+	786	protein_coding	membrane protein && PF03502:Nucleoside-specific channel-forming protein, Tsx	-
CN228_RS07300	783.39	482.7	643.649	528.221	1088.91	657.773	1128.44	880.655	609.49	938.944	-0.62428	0.00302927	0.0116074	leuA	NC_999999999.1	1472314	1473984	-	1671	protein_coding	2-isopropylmalate synthase && PF08502:LeuA allosteric (dimerisation) domain|PF00682:HMGL-like	HMGL-like
CN228_RS30110	649.62	704.955	612.452	637.042	599.058	420.564	384.21	426.267	651.017	457.525	0.503659	0.00308051	0.0117952	alr	NC_999999999.1	6226040	6227113	-	1074	protein_coding	alanine racemase && PF01168:Alanine racemase, N-terminal domain|PF00842:Alanine racemase, C-terminal domain	Ala_racemase_N
CN228_RS20955	107.016	94.7069	101.802	86.5806	238.99	134.632	135.185	121.368	97.5263	157.544	-0.705948	0.00309351	0.011834	-	NC_999999999.1	4319543	4320700	+	1158	protein_coding	acyl-CoA dehydrogenase && PF02771:Acyl-CoA dehydrogenase, N-terminal domain|PF00441:Acyl-CoA dehydrogenase, C-terminal domain|PF02770:Acyl-CoA dehydrogenase, middle domain	-
CN228_RS23480	370.376	312.38	380.935	359.031	145.61	221.822	283.177	278.258	355.681	232.217	0.62409	0.0030954	0.011834	-	NC_999999999.1	4845129	4846820	-	1692	protein_coding	long-chain fatty acid--CoA ligase && PF00501:AMP-binding enzyme|PF13193:AMP-binding enzyme C-terminal domain	AMP-binding
CN228_RS29445	72.7374	79.4316	72.2463	68.3113	60.1432	28.2086	39.844	39.9625	73.1817	42.0396	0.771328	0.00309736	0.011834	-	NC_999999999.1	6093017	6094087	-	1071	protein_coding	efflux RND transporter periplasmic adaptor subunit && PF16576:Barrel-sandwich domain of CusB or HlyD membrane-fusion	-
CN228_RS11120	140.458	113.801	85.382	104.85	98.9197	53.8528	49.805	42.9227	111.123	61.375	0.827801	0.00311434	0.0118903	-	NC_999999999.1	2227310	2229301	-	1992	protein_coding	LPS biosynthesis protein && -	-
CN228_RS32465	47.6555	45.0621	36.9441	41.3045	45.1074	123.092	193.528	35.5222	42.7416	99.3124	-1.20978	0.00313115	0.0119458	-	NC_999999999.1	6687886	6689784	+	1899	protein_coding	DNA topoisomerase III && PF01751:Toprim domain|PF01131:DNA topoisomerase	Topoisom_bac
CN228_RS13525	117.049	86.3055	114.116	100.878	105.251	221.822	157.953	204.253	104.587	172.32	-0.712689	0.00313466	0.0119506	-	NC_999999999.1	2738769	2739323	+	555	protein_coding	TetR/AcrR family transcriptional regulator && -	-
CN228_RS09565	14.2131	19.8579	18.0616	18.2693	48.2728	29.4908	25.614	34.0421	17.6005	34.3549	-0.988576	0.00313932	0.0119598	-	NC_999999999.1	1916167	1917219	+	1053	protein_coding	phosphate-binding protein && -	-
CN228_RS30530	327.736	259.68	306.226	284.366	184.386	189.767	239.064	227.934	294.502	210.288	0.491514	0.00315303	0.0120033	gcvT	NC_999999999.1	6300477	6301559	-	1083	protein_coding	glycine cleavage system aminomethyltransferase GcvT && PF01571:Aminomethyltransferase folate-binding domain|PF08669:Glycine cleavage T-protein C-terminal barrel domain	GCV_T
Novel00341	154.672	150.462	292.269	206.523	217.623	470.571	381.364	312.3	200.981	345.464	-0.778915	0.00316736	0.0120492	-	NC_999999999.1	6707451	6707630	-	180	-	-	-
CN228_RS04420	103.672	138.241	151.061	115.176	92.5888	83.3436	88.226	56.2435	127.037	80.1005	0.654927	0.00318198	0.0120961	-	NC_999999999.1	874514	877036	+	2523	protein_coding	iron-uptake factor && PF00258:Flavodoxin|PF00175:Oxidoreductase NAD-binding domain|PF03929:PepSY-associated TM region	NAD_binding_1
CN228_RS02895	613.67	602.611	678.951	537.753	351.363	352.607	482.397	518.033	608.246	426.1	0.517552	0.00318521	0.0120997	rpsH	NC_999999999.1	575358	575750	+	393	protein_coding	30S ribosomal protein S8 && PF00410:Ribosomal protein S8	-
CN228_RS05470	47.6555	91.6518	67.3204	59.5738	26.9062	38.4663	51.228	31.082	66.5504	36.9206	0.869844	0.0031875	0.0120997	-	NC_999999999.1	1101556	1102326	+	771	protein_coding	molybdopterin-synthase adenylyltransferase MoeB && PF00899:ThiF family	-
CN228_RS27060	137.95	127.549	177.332	138.211	120.286	96.1657	59.766	81.4051	145.261	89.4058	0.682362	0.00322893	0.0122482	-	NC_999999999.1	5570347	5576097	-	5751	protein_coding	hypothetical protein && -	-
CN228_RS29155	1076.01	1044.83	1109.97	1092.19	1204.45	1818.17	1386	1502.29	1080.75	1477.73	-0.450437	0.00326112	0.0123614	hslV	NC_999999999.1	6030820	6031350	+	531	protein_coding	ATP-dependent protease subunit HslV && PF00227:Proteasome subunit	Proteasome
CN228_RS13555	19.2294	19.8579	18.0616	18.2693	140.07	103.859	34.152	14.8009	18.8546	73.2205	-1.96528	0.00330093	0.0125033	-	NC_999999999.1	2744549	2754064	-	9516	protein_coding	type I polyketide synthase && PF00975:Thioesterase domain|PF00668:Condensation domain|PF00698:Acyl transferase domain|PF08659:KR domain|PF00109:Beta-ketoacyl synthase, N-terminal domain|PF16197:Ketoacyl-synthetase C-terminal extension|PF08242:Methyltransferase domain|PF00550:Phosphopantetheine attachment site|PF02801:Beta-ketoacyl synthase, C-terminal domain	ketoacyl-synt
CN228_RS24085	218.212	223.783	206.887	179.516	404.384	246.184	295.984	270.857	207.1	304.352	-0.561835	0.0033162	0.0125521	-	NC_999999999.1	4966081	4968474	+	2394	protein_coding	pyrroloquinoline quinone-dependent dehydrogenase && PF13360:PQQ-like domain	-
CN228_RS10085	11.7049	9.92895	14.7777	11.1204	12.6617	44.8773	32.729	23.6815	11.883	28.4874	-1.23989	0.00332549	0.0125783	-	NC_999999999.1	2019327	2019632	+	306	protein_coding	hypothetical protein && -	-
CN228_RS31420	86.1144	103.108	107.549	107.233	70.4308	50.0061	66.881	74.0047	101.001	65.3307	0.627164	0.00332949	0.0125844	-	NC_999999999.1	6486390	6487424	+	1035	protein_coding	hydrolase && PF00561:alpha/beta hydrolase fold	Abhydrolase_1
CN228_RS03165	117.049	112.273	155.986	120.736	45.1074	91.0368	85.38	88.8056	126.511	77.5825	0.724815	0.00335002	0.012653	ribA	NC_999999999.1	621306	621923	+	618	protein_coding	GTP cyclohydrolase II && PF00925:GTP cyclohydrolase II	GTP_cyclohydro2
CN228_RS32030	567.686	639.271	521.323	540.136	455.031	941.141	1166.86	1229.96	567.104	948.247	-0.739416	0.00337117	0.0127238	-	NC_999999999.1	6608308	6608532	+	225	protein_coding	DUF1161 domain-containing protein && -	-
CN228_RS04805	16.7212	32.8419	33.6602	29.3897	96.5456	65.3926	32.729	37.0023	28.1533	57.9174	-1.06257	0.00338148	0.0127535	pbpC	NC_999999999.1	960685	963033	-	2349	protein_coding	peptidoglycan glycosyltransferase PbpC && PF00905:Penicillin binding protein transpeptidase domain|PF06832:Penicillin-Binding Protein C-terminus Family|PF00912:Transglycosylase	-
CN228_RS26520	146.311	131.368	164.196	120.736	85.4666	67.9571	102.456	112.487	140.653	92.0917	0.618463	0.00339217	0.0127848	panB	NC_999999999.1	5463098	5463898	+	801	protein_coding	3-methyl-2-oxobutanoate hydroxymethyltransferase && PF02548:Ketopantoate hydroxymethyltransferase	-
CN228_RS04920	55.1801	38.1883	60.7526	27.8011	34.0284	17.9509	9.961	19.2412	45.4805	20.2954	1.1149	0.0034114	0.0128481	mrdA	NC_999999999.1	990590	992485	+	1896	protein_coding	penicillin-binding protein 2 && PF00905:Penicillin binding protein transpeptidase domain|PF03717:Penicillin-binding Protein dimerisation domain	-
CN228_RS00645	219.884	217.673	190.468	261.33	198.631	437.233	411.247	389.265	222.339	359.094	-0.686505	0.00343055	0.012911	-	NC_999999999.1	143132	143377	+	246	protein_coding	GlsB/YeaQ/YmgE family stress response membrane protein && -	-
CN228_RS28590	141.295	103.108	118.221	161.246	76.7617	73.0859	96.764	93.2459	130.968	84.9644	0.631526	0.00344478	0.0129553	-	NC_999999999.1	5916487	5917389	+	903	protein_coding	energy transducer TonB && PF03544:Gram-negative bacterial TonB protein C-terminal	-
CN228_RS13510	124.573	98.5257	100.16	128.679	135.322	147.454	194.951	219.054	112.985	174.195	-0.616126	0.00349495	0.0131346	-	NC_999999999.1	2732640	2734226	+	1587	protein_coding	GGDEF domain-containing protein && PF00990:Diguanylate cyclase, GGDEF domain|PF02743:Cache domain	GGDEF
CN228_RS01980	11.7049	14.5115	13.9567	15.092	7.91358	3.84663	2.846	0	13.8163	3.65155	1.76123	0.00350696	0.0131704	-	NC_999999999.1	395596	396213	-	618	protein_coding	DUF4124 domain-containing protein && PF13511:Domain of unknown function (DUF4124)	-
CN228_RS10955	1259.95	2324.9	2109.92	2337.68	913.227	1533.52	1259.36	1431.25	2008.11	1284.34	0.645851	0.00352661	0.0132348	-	NC_999999999.1	2192083	2192544	+	462	protein_coding	hypothetical protein && -	-
CN228_RS17995	67.721	67.9751	62.3946	56.3965	40.3592	33.3374	46.959	34.0421	63.6218	38.6745	0.715559	0.00353779	0.0132673	recR	NC_999999999.1	3706107	3706709	-	603	protein_coding	recombination protein RecR && PF13662:Toprim domain|PF02132:RecR protein	-
CN228_RS18330	45.1474	29.7868	28.7343	36.5386	91.7975	64.1104	44.113	50.3232	35.0518	62.586	-0.860069	0.00355138	0.0133089	-	NC_999999999.1	3782011	3782841	-	831	protein_coding	DUF4892 domain-containing protein && PF16234:Domain of unknown function (DUF4892)	-
CN228_RS31495	290.114	425.417	343.17	335.996	648.122	455.184	471.013	445.508	348.674	504.957	-0.537628	0.00356623	0.013355	-	NC_999999999.1	6501875	6504568	+	2694	protein_coding	GGDEF and EAL domain-containing protein && PF00990:Diguanylate cyclase, GGDEF domain|PF01590:GAF domain|PF13426:PAS domain|PF00563:EAL domain	EAL
CN228_RS27300	166.376	184.831	220.023	189.048	117.912	96.1657	157.953	140.609	190.069	128.16	0.57505	0.00363046	0.0135859	rluD	NC_999999999.1	5619563	5620525	-	963	protein_coding	23S rRNA pseudouridine(1911/1915/1917) synthase RluD && PF00849:RNA pseudouridylate synthase|PF01479:S4 domain	S4
CN228_RS11045	0.836062	1.52753	4.10491	0.794317	7.91358	11.5399	9.961	4.44028	1.8157	8.46368	-2.22811	0.00363839	0.013606	-	NC_999999999.1	2212528	2212707	+	180	protein_coding	DUF1534 domain-containing protein && -	-
CN228_RS17260	70.2292	55.7548	67.3204	81.8147	132.157	120.528	81.111	97.6862	68.7798	107.87	-0.66125	0.00364627	0.0136165	-	NC_999999999.1	3558576	3560315	-	1740	protein_coding	VRR-NUC domain-containing protein && PF08774:VRR-NUC domain	-
CN228_RS09820	76.0817	53.4636	62.3946	73.0772	79.9271	102.577	119.532	116.927	66.2542	104.741	-0.649783	0.00364636	0.0136165	-	NC_999999999.1	1961240	1961740	+	501	protein_coding	hypothetical protein && -	-
Novel00269	119.557	267.318	208.529	200.168	68.8481	174.38	81.111	113.967	198.893	109.577	0.866651	0.0036747	0.0137127	-	NC_999999999.1	5224668	5224847	+	180	-	-	-
CN228_RS07250	168.049	191.705	174.048	182.693	128.991	111.552	146.569	119.888	179.124	126.75	0.499501	0.00368936	0.0137577	-	NC_999999999.1	1461559	1462554	+	996	protein_coding	helix-turn-helix domain-containing protein && PF13413:Helix-turn-helix domain|PF13464:Domain of unknown function (DUF4115)	-
CN228_RS07975	86.1144	71.0301	63.2155	79.4317	35.6111	53.8528	49.805	47.363	74.948	46.658	0.701174	0.00370485	0.013802	recX	NC_999999999.1	1630690	1631157	+	468	protein_coding	recombination regulator RecX && PF02631:RecX family	-
CN228_RS31915	127.081	171.083	155.986	168.395	79.9271	116.681	101.033	119.888	155.637	104.382	0.589135	0.00370648	0.013802	-	NC_999999999.1	6587837	6588343	-	507	protein_coding	peptide deformylase && PF01327:Polypeptide deformylase	Pep_deformylase
CN228_RS32770	821.849	820.284	716.716	877.721	558.698	616.742	634.658	658.641	809.142	617.185	0.392863	0.00375002	0.0139543	-	NC_999999999.1	6734456	6736726	+	2271	protein_coding	hypothetical protein && -	-
CN228_RS13615	10.8688	9.16518	20.5245	10.3261	15.8272	35.9018	36.998	28.1218	12.7212	29.2122	-1.17911	0.00376888	0.0140146	-	NC_999999999.1	2773057	2774073	-	1017	protein_coding	NAD(P)-dependent alcohol dehydrogenase && PF08240:Alcohol dehydrogenase GroES-like domain|PF00107:Zinc-binding dehydrogenase	ADH_zinc_N
CN228_RS19865	25.0819	37.4245	34.4812	31.7727	45.1074	52.5706	61.189	62.1639	32.1901	55.2577	-0.763639	0.00378227	0.0140545	-	NC_999999999.1	4095514	4096932	+	1419	protein_coding	MFS transporter && PF00083:Sugar (and other) transporter	Sugar_tr
CN228_RS28855	12.5409	5.34636	6.56785	3.17727	22.9494	10.2577	21.345	19.2412	6.9081	18.4483	-1.43464	0.00378734	0.0140635	-	NC_999999999.1	5964489	5965127	-	639	protein_coding	malonate decarboxylase holo-ACP synthase && PF10620:Phosphoribosyl-dephospho-CoA transferase MdcG	-
CN228_RS32295	199.819	185.595	202.782	166.012	109.207	144.89	155.107	111.007	188.552	130.053	0.542043	0.00379339	0.014076	-	NC_999999999.1	6658109	6658534	-	426	protein_coding	F0F1 ATP synthase subunit epsilon && PF02823:ATP synthase, Delta/Epsilon chain, beta-sandwich domain|PF00401:ATP synthase, Delta/Epsilon chain, long alpha-helix domain	-
CN228_RS06990	57.6883	53.4636	59.1106	59.5738	23.7407	30.773	38.421	44.4028	57.4591	34.3344	0.775365	0.00381963	0.0141635	sctJ	NC_999999999.1	1419277	1420083	+	807	protein_coding	type III secretion inner membrane ring lipoprotein SctJ && PF01514:Secretory protein of YscJ/FliF family	-
CN228_RS29640	27.5901	18.3304	15.5986	23.8295	79.1358	34.6196	32.729	29.6019	21.3371	44.0216	-1.07788	0.00382837	0.0141859	-	NC_999999999.1	6131552	6131881	+	330	protein_coding	cell division protein ZapA && PF05164:Cell division protein ZapA	-
CN228_RS17990	16.7212	13.7478	13.9567	17.475	5.5395	8.97546	2.846	4.44028	15.4752	5.45031	1.48614	0.00388377	0.0143811	-	NC_999999999.1	3705762	3706085	+	324	protein_coding	hypothetical protein && PF01312:FlhB HrpN YscU SpaS Family	-
CN228_RS14955	114.541	121.439	101.802	131.062	64.8913	67.9571	98.187	79.925	117.211	77.7401	0.605863	0.00395079	0.014619	-	NC_999999999.1	3049929	3051746	+	1818	protein_coding	glycoside hydrolase family 15 protein && PF00723:Glycosyl hydrolases family 15	-
CN228_RS22145	44.3113	40.4795	31.1973	18.2693	58.5605	56.4172	75.419	51.8033	33.5644	60.55	-0.850111	0.00398752	0.0147446	-	NC_999999999.1	4585846	4586577	-	732	protein_coding	Asp/Glu racemase && PF01177:Asp/Glu/Hydantoin racemase	Asp_Glu_race
CN228_RS29195	91.9668	104.636	141.209	118.353	83.8839	61.546	62.612	82.8852	114.041	72.7318	0.641705	0.00403667	0.0149159	-	NC_999999999.1	6039771	6040244	-	474	protein_coding	phasin family protein && PF05597:Poly(hydroxyalcanoate) granule associated protein (phasin)	-
CN228_RS29875	77.7538	103.872	97.6967	102.467	125.826	161.558	136.608	136.169	95.4474	140.04	-0.548652	0.00405917	0.0149886	znuA	NC_999999999.1	6173205	6174149	+	945	protein_coding	zinc ABC transporter substrate-binding protein ZnuA && PF01297:Zinc-uptake complex component A periplasmic	-
CN228_RS02210	952.275	863.055	810.308	795.112	489.85	537.245	700.116	726.726	855.187	613.484	0.482511	0.00407891	0.015051	fba	NC_999999999.1	447075	448139	+	1065	protein_coding	fructose-bisphosphate aldolase class II && PF01116:Fructose-bisphosphate aldolase class-II	F_bP_aldolase
CN228_RS28800	72.7374	44.2984	56.6477	57.1908	43.5247	35.9018	25.614	16.281	57.7186	30.3304	0.889322	0.00410994	0.0151481	-	NC_999999999.1	5955108	5955656	-	549	protein_coding	cytochrome b && PF01292:Prokaryotic cytochrome b561	Ni_hydr_CYTB
CN228_RS16470	1.67212	0.763765	4.10491	7.94317	22.9494	14.1043	9.961	5.92037	3.62099	13.2338	-1.90942	0.00411096	0.0151481	-	NC_999999999.1	3373940	3374257	+	318	protein_coding	hypothetical protein && -	-
CN228_RS19505	6.6885	3.81883	3.28392	2.38295	24.5321	8.97546	4.269	16.281	4.04355	13.5144	-1.78547	0.00414646	0.0152682	-	NC_999999999.1	4023716	4024681	-	966	protein_coding	DUF4880 domain-containing protein && PF16220:Domain of unknown function (DUF4880)|PF04773:FecR protein	-
CN228_RS17310	0.836062	2.2913	2.46294	1.58863	6.33086	8.97546	15.653	2.96019	1.79473	8.47988	-2.22135	0.00422925	0.0155622	-	NC_999999999.1	3568062	3568745	-	684	protein_coding	protein glxC && PF01493:GXGXG motif	-
CN228_RS32185	181.426	197.815	226.591	195.402	154.315	139.761	146.569	133.208	200.308	143.463	0.477131	0.00424506	0.0156095	argH	NC_999999999.1	6634034	6635428	+	1395	protein_coding	argininosuccinate lyase && PF00206:Lyase|PF14698:Argininosuccinate lyase C-terminal	-
CN228_RS27610	47.6555	59.5737	53.3638	54.8079	31.6543	30.773	28.46	38.4824	53.8502	32.3424	0.740999	0.00425794	0.015646	-	NC_999999999.1	5685862	5687127	+	1266	protein_coding	Hsp70 family protein && PF00012:Hsp70 protein	HSP70
CN228_RS08070	254.163	296.341	252.041	246.238	86.258	206.436	179.298	185.012	262.196	164.251	0.685718	0.00426585	0.0156642	-	NC_999999999.1	1645587	1646921	-	1335	protein_coding	virulence factor family protein && PF06057:Bacterial virulence protein (VirJ)	-
CN228_RS08895	23.4097	16.8028	18.0616	22.2409	21.3667	52.5706	31.306	62.1639	20.1288	41.8518	-1.03411	0.0042777	0.0156968	-	NC_999999999.1	1805665	1805934	-	270	protein_coding	hypothetical protein && -	-
CN228_RS01870	336.097	431.527	380.114	417.017	186.76	326.963	287.446	272.337	391.189	268.377	0.550025	0.00430119	0.015772	-	NC_999999999.1	372691	374478	+	1788	protein_coding	PAS domain-containing sensor histidine kinase && PF02518:Histidine kinase-, DNA gyrase B-, and HSP90-like ATPase|PF08448:PAS fold|PF16767:Sensor domain of alginate biosynthesis sensor protein KinB|PF00512:His Kinase A (phospho-acceptor) domain|PF00672:HAMP domain	HATPase_c
CN228_RS14745	36.7867	58.8099	44.333	50.042	75.9703	76.9325	75.419	72.5246	47.4929	75.2116	-0.661633	0.00431681	0.0158183	-	NC_999999999.1	3002139	3002807	+	669	protein_coding	lytic polysaccharide monooxygenase && PF03067:Lytic polysaccharide mono-oxygenase, cellulose-degrading	-
CN228_RS30275	82.7702	68.7389	69.7834	59.5738	130.574	79.4969	128.07	99.1662	70.2166	109.327	-0.646062	0.00433601	0.0158777	-	NC_999999999.1	6255280	6256128	-	849	protein_coding	SDR family oxidoreductase && PF01370:NAD dependent epimerase/dehydratase family	Epimerase
CN228_RS26825	275.064	142.06	141.209	164.424	329.205	226.951	284.6	304.899	180.689	286.414	-0.666965	0.00438946	0.0160623	-	NC_999999999.1	5521892	5523547	+	1656	protein_coding	methyl-accepting chemotaxis protein && PF00015:Methyl-accepting chemotaxis protein (MCP) signalling domain|PF00672:HAMP domain|PF12729:Four helix bundle sensory module for signal transduction	HAMP
CN228_RS21530	30.9343	45.8259	26.2714	23.8295	15.0358	15.3865	18.499	13.3208	31.7153	15.5605	1.03228	0.00443917	0.0162329	-	NC_999999999.1	4455309	4456307	-	999	protein_coding	UPF0104 family protein && PF03706:Lysylphosphatidylglycerol synthase TM region	-
CN228_RS09705	24.2458	41.2433	27.0924	25.4182	15.0358	10.2577	15.653	16.281	29.4999	14.3069	1.04753	0.00445655	0.0162852	bamA	NC_999999999.1	1943031	1945403	-	2373	protein_coding	outer membrane protein assembly factor BamA && PF07244:Surface antigen variable number repeat|PF01103:Surface antigen	-
CN228_RS30625	59.3604	50.4085	66.4995	73.8715	38.7765	39.7485	36.998	37.0023	62.535	38.1313	0.710528	0.00451753	0.0164966	-	NC_999999999.1	6320279	6320914	-	636	protein_coding	LysE family translocator && PF01810:LysE type translocator	-
CN228_RS30765	50.1637	58.8099	59.1106	48.4534	22.158	37.1841	32.729	37.0023	54.1344	32.2683	0.775153	0.00457671	0.0167012	-	NC_999999999.1	6348927	6350510	+	1584	protein_coding	ABC transporter ATP-binding protein && PF00005:ABC transporter|PF08352:Oligopeptide/dipeptide transporter, C-terminal region	ABC_tran
CN228_RS32720	280.917	484.991	461.391	488.505	144.818	332.092	267.524	298.979	428.951	260.853	0.723355	0.00459049	0.0167399	-	NC_999999999.1	6727416	6727637	+	222	protein_coding	hypothetical protein && -	-
CN228_RS00375	30.0982	38.1883	35.3022	34.95	52.2296	58.9816	65.458	50.3232	34.6347	56.7481	-0.706228	0.00459892	0.0167591	-	NC_999999999.1	83286	84590	+	1305	protein_coding	nitrate/sulfonate/bicarbonate ABC transporter ATP-binding protein && PF09821:C-terminal AAA-associated domain|PF00005:ABC transporter	ABC_tran
CN228_RS07945	654.637	905.825	779.111	870.572	1005.02	1079.62	1107.09	1083.43	802.536	1068.79	-0.412448	0.00461653	0.0168117	-	NC_999999999.1	1622894	1623760	+	867	protein_coding	peptidoglycan DD-metalloendopeptidase family protein && PF01476:LysM domain|PF01551:Peptidase family M23	Peptidase_M23
CN228_RS07470	624.538	459.787	582.897	478.973	338.701	305.166	473.859	383.344	536.549	375.267	0.518119	0.00462777	0.0168366	ffh	NC_999999999.1	1510391	1511767	+	1377	protein_coding	signal recognition particle protein && PF02978:Signal peptide binding domain|PF00448:SRP54-type protein, GTPase domain|PF02881:SRP54-type protein, helical bundle domain	-
CN228_RS24150	129.59	151.225	166.659	166.012	65.6827	107.706	98.187	128.768	153.372	100.086	0.632606	0.00462975	0.0168366	-	NC_999999999.1	4979471	4980463	+	993	protein_coding	GntR family transcriptional regulator && PF07729:FCD domain|PF00392:Bacterial regulatory proteins, gntR family	GntR
CN228_RS23030	61.0325	88.5967	69.7834	80.226	43.5247	42.3129	42.69	59.2037	74.9097	46.9328	0.685201	0.00467858	0.0170025	-	NC_999999999.1	4746182	4746886	-	705	protein_coding	DnaA regulatory inactivator Hda && PF00308:Bacterial dnaA protein	-
CN228_RS04200	133.77	99.2895	108.369	86.5806	70.4308	53.8528	85.38	63.644	107.002	68.3269	0.646485	0.00468854	0.017027	-	NC_999999999.1	827631	828926	-	1296	protein_coding	NCS2 family permease && PF00860:Permease family	-
CN228_RS02955	495.785	454.44	601.779	457.527	193.091	387.227	385.633	346.342	502.383	328.073	0.620294	0.00476142	0.0172759	rplQ	NC_999999999.1	581870	582256	+	387	protein_coding	50S ribosomal protein L17 && PF01196:Ribosomal protein L17	-
[truncated: 337 more rows]

## Sheet: Table S4
Category	GOID	Description	GeneRatio	BgRatio	pvalue	padj	geneID	geneName	Count	Up	Up_Gene_id	Down	Down_Gene_id
[truncated: 412 more rows]

## Sheet: Table S5
KEGGID	Description	GeneRatio	BgRatio	pvalue	padj	geneID	geneName	keggID	Count	Up	Up_Gene_names	Down	Down_Gene_names
[truncated: 80 more rows]
